# Supplementary material for: The genus Alphitobius Stephens (Coleoptera, Tenebrionidae, Alphitobiini) in Africa and adjacent islands
Source: Zookeys. 2014 Jun 12;(415):169–90. doi: 10.3897/zookeys.415.6676 (PMC4089823; doi:10.3897/zookeys.415.6676)
Supplement: XML Treatment for Alphitobius capitaneus [file zookeys.415.6676-treatment3.xml]

<!DOCTYPE tp:taxon-treatment
  PUBLIC "-//TaxonX//DTD Taxonomic Treatment Publishing DTD v0 20100105//EN" "tax-treatment-NSO.dtd">
<tp:taxon-treatment xmlns:tp="http://www.plazi.org/taxpub"><tp:treatment-meta><mixed-citation publication-type="journal"><person-group><name><surname>Schawaller</surname><given-names>Wolfgang</given-names></name><name><surname>Grimm</surname><given-names>Roland</given-names></name></person-group><article-title>The genus <italic>Alphitobius</italic> Stephens (Coleoptera, Tenebrionidae, Alphitobiini) in Africa and adjacent islands</article-title><source>Zookeys</source><day>12</day><month>6</month><year>2014</year><volume>2014</volume><issue>415</issue><fpage>169</fpage><lpage>190</lpage><pub-id pub-id-type="doi">10.3897/zookeys.415.6676</pub-id></mixed-citation></tp:treatment-meta><tp:nomenclature><tp:taxon-name>
                        <tp:taxon-name-part taxon-name-part-type="genus">Alphitobius</tp:taxon-name-part>
                        <tp:taxon-name-part taxon-name-part-type="species">capitaneus</tp:taxon-name-part>
                        <object-id xmlns:xlink="http://www.w3.org/1999/xlink" content-type="zoobank" xlink:type="simple">http://zoobank.org/C18D8875-7C0A-46B4-8195-313B8DE1A2BE</object-id>
                        <object-id xmlns:xlink="http://www.w3.org/1999/xlink" xlink:type="simple">http://species-id.net/wiki/Alphitobius_capitaneus</object-id>
                    </tp:taxon-name><tp:taxon-status xmlns:xlink="http://www.w3.org/1999/xlink" xlink:type="simple">sp. n.</tp:taxon-status><xref ref-type="fig" rid="F4">Figs 16</xref><xref ref-type="fig" rid="F5">, 20</xref></tp:nomenclature><tp:treatment-sec sec-type="Type specimens"><title>Type specimens.</title><p>Holotype male: Kenya, Samburu Nature Reserve, Samburu River Lodge, 28.III.1988, leg. R. Grimm, CRG.</p></tp:treatment-sec><tp:treatment-sec sec-type="Diagnosis"><title>Diagnosis.</title><p><italic><tp:taxon-name>Alphitobius capitaneus</tp:taxon-name></italic> sp. n. is distinguished from its congeners by size and shape of body. A similar body shape, especially the shape of pronotum has <italic><tp:taxon-name>Alphitobius lamottei</tp:taxon-name></italic> Ardoin, 1963, but this species is smaller (body length ≤ 7.0 mm) and differs by the reddish colour, by much finer punctation of dorsal surface, by longer and less distinct serrate antennae with basal antennomeres more elongated, and by the somewhat more stretched and apically narrowed apicale of aedeagus.</p></tp:treatment-sec><tp:treatment-sec sec-type="Description"><title>Description.</title><p>Body length 8.8 mm, width at widest point behind middle of elytra 3.6 mm. Elongate, blackish brown, matt; borders of pronotum, lateral borders of elytra, sutural interval, and scutellum paler reddish brown. Complete dorsal surface with very fine and dense punctation, punctures bearing a minute seta. Head sub-trapezoidal; outline continuous, not interrupted between clypeus and frons; apical margin of epistome shallowly emarginate in the middle; fronto-clypeal suture complete and linearly impressed. Eyes large, constricted by genal canthus, dorsal part smaller than ventral part. Genal canthus hardly projecting beyond contours of eyes, with the outlines nearly continuous with the outlines of the latter. Tempora strongly narrowed towards neck. Antennae thickened, not reaching the base of pronotum, with the seven distal antennomeres forming a kind of club; 2<sup>nd</sup> antennomere wider than long; 3<sup>rd</sup> elongate, one and a half times as long as wide; 4<sup>th</sup> only slightly, 5<sup>th</sup> to 10<sup>th</sup> distinctly wider than long and distinctly serrate; distal antennomere rounded, as wide as long. Pronotum transverse, width/length ratio 1.7; transverse convex, widest at base, shallowly arcuate narrowing to apex. Anterior margin shallowly emarginate, basal margin bisinuate, all margins finely bordered; lateral margins separated from discal convexity by a narrow submarginal depression. Anterior and posterior corners rectangular. Propleura densely covered with small seta bearing tubercles, only along outer margins nearly smooth. Prosternum rugosely punctured, prosternal apophysis bent down behind procoxae. Elytra convex, elongate oval with subparallel sides and densely punctured striae; scutellar striole absent; intervals much broader than striae, nearly flat on disc, becoming more and more convex laterally and distally; lateral margins in dorsal view visible nearly over entire length, only concealed around apex; base as wide as base of pronotum; humeral angles obtuse, distinct. Scutellum large, triangular. Mesoventrite roughly punctured, with shiny median carina in basal part; triangular apophysis raised upwards and excavate. Metaventrite shiny, with fine median sulcus, finely punctured on disc, somewhat more coarsely punctured laterally. Abdominal ventrites with very dense and fine punctation throughout, basally and laterally longitudinally wrinkled. Tibiae gradually and faintly dilated towards apex, without modifications. Aedeagus as in <xref ref-type="fig" rid="F5">Fig. 20</xref>.</p></tp:treatment-sec><tp:treatment-sec sec-type="Etymology"><title>Etymology.</title><p>Capitaneus (Latin) means conspicuous by greatness, refers in this case to the body size.</p><!--PageBreak--></tp:treatment-sec><tp:treatment-sec><!--Section generated to contain objects referenced in tp:taxon-treatment.--><fig id="F4" position="float" orientation="portrait"><label>Figures 14–17.</label><caption><p>Dorsal view of African species of the genus <italic><tp:taxon-name>Alphitobius</tp:taxon-name></italic>. <bold>14</bold> <italic><tp:taxon-name>Alphitobius laevigatus</tp:taxon-name></italic>, non-type Germany, SMNS <bold>15</bold> <italic><tp:taxon-name>Alphitobius diaperinus</tp:taxon-name></italic>, non-type Germany, SMNS <bold>16</bold> <italic><tp:taxon-name>Alphitobius capitaneus</tp:taxon-name></italic> sp. n., holotype, CRG <bold>17</bold> <italic><tp:taxon-name>Alphitobius limbalis</tp:taxon-name></italic>, doubtful cotype, NHMB. Scale: 2 mm.</p></caption><graphic xmlns:xlink="http://www.w3.org/1999/xlink" xlink:href="zookeys-415-169-g004.jpg" position="float" orientation="portrait" xlink:type="simple"/></fig><fig id="F5" position="float" orientation="portrait"><label>Figures 18–32.</label><caption><p>Apicale of aedeagus of African species of the genus <italic><tp:taxon-name>Alphitobius</tp:taxon-name></italic> and <italic><tp:taxon-name>Ulomoides</tp:taxon-name></italic>. <bold>18</bold> <italic><tp:taxon-name>Alphitobius acutangulus</tp:taxon-name></italic>, non-type Sudan, SMNS <bold>19</bold> <italic><tp:taxon-name>Alphitobius arnoldi</tp:taxon-name></italic> nom. n., non-type Tanzania, SMNS <bold>20</bold> <italic><tp:taxon-name>Alphitobius capitaneus</tp:taxon-name></italic> sp. n., holotype, CRG <bold>21</bold> <italic><tp:taxon-name>Alphitobius crenatus</tp:taxon-name></italic>, non-type Madagascar, SMNS <bold>22</bold> <italic><tp:taxon-name>Alphitobius diaperinus</tp:taxon-name></italic>, non-type Zambia, SMNS <bold>23</bold> <italic><tp:taxon-name>Alphitobius hobohmi</tp:taxon-name></italic>, non-type Angola, SMNS <bold>24</bold> <italic><tp:taxon-name>Alphitobius karooensis</tp:taxon-name></italic>, non-type Botswana, SMNS <bold>25</bold> <italic><tp:taxon-name>Alphitobius kochi</tp:taxon-name></italic>, non-type Ivory Coast, SMNS <bold>26</bold> <italic><tp:taxon-name>Alphitobius laevigatus</tp:taxon-name></italic>, non-type Nepal, SMNS <bold>27</bold> <italic><tp:taxon-name>Alphitobius leleupi</tp:taxon-name></italic>, non-type Congo, SMNS <bold>28</bold> <italic><tp:taxon-name>Alphitobius lucasorum</tp:taxon-name></italic>, paratype, SMNS <bold>29</bold> <italic><tp:taxon-name>Alphitobius parallelipennis</tp:taxon-name></italic>, non-type Zambia, CRG <bold>30</bold> <italic><tp:taxon-name>Alphitobius rugosulus</tp:taxon-name></italic>, non-type Tanzania, SMNS <bold>31</bold> <italic><tp:taxon-name>Alphitobius viator</tp:taxon-name></italic>, non-type Zambia, CRG <bold>32</bold> <italic><tp:taxon-name>Ulomoides basilewskyi</tp:taxon-name></italic> comb. n., holotype, MRAC. Scale: 1 mm.</p></caption><graphic xmlns:xlink="http://www.w3.org/1999/xlink" xlink:href="zookeys-415-169-g005.jpg" position="float" orientation="portrait" xlink:type="simple"/></fig></tp:treatment-sec></tp:taxon-treatment>
