# Supplementary material for: The genus Alphitobius Stephens (Coleoptera, Tenebrionidae, Alphitobiini) in Africa and adjacent islands
Source: Zookeys. 2014 Jun 12;(415):169–90. doi: 10.3897/zookeys.415.6676 (PMC4089823; doi:10.3897/zookeys.415.6676)
Supplement: XML Treatment for Alphitobius crenatus [file zookeys.415.6676-treatment4.xml]

<!DOCTYPE tp:taxon-treatment
  PUBLIC "-//TaxonX//DTD Taxonomic Treatment Publishing DTD v0 20100105//EN" "tax-treatment-NSO.dtd">
<tp:taxon-treatment xmlns:tp="http://www.plazi.org/taxpub"><tp:treatment-meta><mixed-citation publication-type="journal"><person-group><name><surname>Schawaller</surname><given-names>Wolfgang</given-names></name><name><surname>Grimm</surname><given-names>Roland</given-names></name></person-group><article-title>The genus <italic>Alphitobius</italic> Stephens (Coleoptera, Tenebrionidae, Alphitobiini) in Africa and adjacent islands</article-title><source>Zookeys</source><day>12</day><month>6</month><year>2014</year><volume>2014</volume><issue>415</issue><fpage>169</fpage><lpage>190</lpage><pub-id pub-id-type="doi">10.3897/zookeys.415.6676</pub-id></mixed-citation></tp:treatment-meta><tp:nomenclature><tp:taxon-name>
                        <tp:taxon-name-part taxon-name-part-type="genus">Alphitobius</tp:taxon-name-part>
                        <tp:taxon-name-part taxon-name-part-type="species">crenatus</tp:taxon-name-part>
                        <object-id xmlns:xlink="http://www.w3.org/1999/xlink" xlink:type="simple">http://species-id.net/wiki/Alphitobius_crenatus</object-id>
                    </tp:taxon-name><tp:taxon-authority>(Klug, 1834)</tp:taxon-authority><xref ref-type="fig" rid="F1">Figs 1</xref><xref ref-type="fig" rid="F5">, 21</xref><tp:nomenclature-citation-list><tp:nomenclature-citation><tp:taxon-name>Phaleria crenata</tp:taxon-name><comment> Klug, 1834</comment></tp:nomenclature-citation><tp:nomenclature-citation><tp:taxon-name>Cataphronetis luctuosa</tp:taxon-name><comment> Fairmaire, 1869, syn.</comment></tp:nomenclature-citation></tp:nomenclature-citation-list></tp:nomenclature><tp:treatment-sec sec-type="New material"><title>New material.</title><p>Madagascar, no further data, 2 ex. TMSA. – Madagascar, Ambaton, no further data, 1 ex. SMNS. – S Madagascar, Midongy, no further data, 3 ex. SMNS. – C Madagascar, Katsepy (Majunga), 24.–31.XII.1997, leg. P. Pacholátko, 1 ex. SMNS. – Madagascar, Antananarivo Distr., Moramanga, 12.II.1995, leg. I. Jeniš, 1 ex. ZSM. – Madagascar, Toliaro Prov., Andohahela NP, Forêt d’Ambohibory, 300 m, 16.–20.I.2002, leg. Fisher, Grifswold et al., 1 ex. CRA. – Madagascar, Toliaro Prov., Cap Sainte Marie, 200 m, 11.–15.II.2002, leg. Fisher, Grifswold et al., 3 ex. CRA. – Madagascar, Toliara Prov., Forêt de Tsinjoriaky, 70 m, 6.–10.III.2002, leg. Fisher, Grifswold et al., 1 ex. CRA. – Madagascar, Toliara Prov., Tsimanampetsotsa NP, 25 m, 18.–22.III.2002, leg. Fisher, Grifswold et al., 1 ex. CRA.</p></tp:treatment-sec><tp:treatment-sec sec-type="Type locality"><title>Type locality.</title><p>“Madagascar” (<italic>crenata</italic>), “Nossi-Bé” (<italic>luctuosa</italic>).</p></tp:treatment-sec><tp:treatment-sec sec-type="Distribution"><title>Distribution.</title><p>Madagascar (type locality), eastern Africa, Comores, Seychelles, Aldabra Islands (<xref ref-type="bibr" rid="B16">Koch 1953</xref>).</p></tp:treatment-sec><tp:treatment-sec><!--Section generated to contain objects referenced in tp:taxon-treatment.--><fig id="F1" position="float" orientation="portrait"><label>Figures 1–4.</label><caption><p>Dorsal view of African species of the genus <italic><tp:taxon-name>Alphitobius</tp:taxon-name></italic> and <italic><tp:taxon-name>Ulomoides</tp:taxon-name></italic>. <bold>1</bold> <italic><tp:taxon-name>Alphitobius crenatus</tp:taxon-name></italic>, non-type Madagascar, SMNS <bold>2</bold> <italic><tp:taxon-name>Alphitobius lamottei</tp:taxon-name></italic>, non-type Central African Republic, SMNS <bold>3</bold> <italic><tp:taxon-name>Ulomoides basilewskyi</tp:taxon-name></italic> comb. n., holotype, MRAC <bold>4</bold> <italic><tp:taxon-name>Alphitobius arnoldi</tp:taxon-name></italic> nom. n., non-type Tanzania, SMNS. Scale: 2 mm.</p></caption><graphic xmlns:xlink="http://www.w3.org/1999/xlink" xlink:href="zookeys-415-169-g001.jpg" position="float" orientation="portrait" xlink:type="simple"/></fig><fig id="F5" position="float" orientation="portrait"><label>Figures 18–32.</label><caption><p>Apicale of aedeagus of African species of the genus <italic><tp:taxon-name>Alphitobius</tp:taxon-name></italic> and <italic><tp:taxon-name>Ulomoides</tp:taxon-name></italic>. <bold>18</bold> <italic><tp:taxon-name>Alphitobius acutangulus</tp:taxon-name></italic>, non-type Sudan, SMNS <bold>19</bold> <italic><tp:taxon-name>Alphitobius arnoldi</tp:taxon-name></italic> nom. n., non-type Tanzania, SMNS <bold>20</bold> <italic><tp:taxon-name>Alphitobius capitaneus</tp:taxon-name></italic> sp. n., holotype, CRG <bold>21</bold> <italic><tp:taxon-name>Alphitobius crenatus</tp:taxon-name></italic>, non-type Madagascar, SMNS <bold>22</bold> <italic><tp:taxon-name>Alphitobius diaperinus</tp:taxon-name></italic>, non-type Zambia, SMNS <bold>23</bold> <italic><tp:taxon-name>Alphitobius hobohmi</tp:taxon-name></italic>, non-type Angola, SMNS <bold>24</bold> <italic><tp:taxon-name>Alphitobius karooensis</tp:taxon-name></italic>, non-type Botswana, SMNS <bold>25</bold> <italic><tp:taxon-name>Alphitobius kochi</tp:taxon-name></italic>, non-type Ivory Coast, SMNS <bold>26</bold> <italic><tp:taxon-name>Alphitobius laevigatus</tp:taxon-name></italic>, non-type Nepal, SMNS <bold>27</bold> <italic><tp:taxon-name>Alphitobius leleupi</tp:taxon-name></italic>, non-type Congo, SMNS <bold>28</bold> <italic><tp:taxon-name>Alphitobius lucasorum</tp:taxon-name></italic>, paratype, SMNS <bold>29</bold> <italic><tp:taxon-name>Alphitobius parallelipennis</tp:taxon-name></italic>, non-type Zambia, CRG <bold>30</bold> <italic><tp:taxon-name>Alphitobius rugosulus</tp:taxon-name></italic>, non-type Tanzania, SMNS <bold>31</bold> <italic><tp:taxon-name>Alphitobius viator</tp:taxon-name></italic>, non-type Zambia, CRG <bold>32</bold> <italic><tp:taxon-name>Ulomoides basilewskyi</tp:taxon-name></italic> comb. n., holotype, MRAC. Scale: 1 mm.</p></caption><graphic xmlns:xlink="http://www.w3.org/1999/xlink" xlink:href="zookeys-415-169-g005.jpg" position="float" orientation="portrait" xlink:type="simple"/></fig></tp:treatment-sec><ref-list><ref id="B16"><mixed-citation xmlns:xlink="http://www.w3.org/1999/xlink" xlink:type="simple"><person-group><name name-style="western"><surname>Koch</surname><given-names>C</given-names></name></person-group> (<year>1953</year>) <article-title>The Tenebrionidae of Southern Africa. III. Tenebrionidae from a nest of <italic>Tatera</italic>.</article-title><source>Revue de Zoologie et de Botanique Africaines</source><volume>47</volume>: <fpage>1</fpage>–<lpage>30</lpage>.</mixed-citation></ref></ref-list></tp:taxon-treatment>
