# Supplementary material for: The genus Alphitobius Stephens (Coleoptera, Tenebrionidae, Alphitobiini) in Africa and adjacent islands
Source: Zookeys. 2014 Jun 12;(415):169–90. doi: 10.3897/zookeys.415.6676 (PMC4089823; doi:10.3897/zookeys.415.6676)
Supplement: XML Treatment for Alphitobius diaperinus [file zookeys.415.6676-treatment5.xml]

<!DOCTYPE tp:taxon-treatment
  PUBLIC "-//TaxonX//DTD Taxonomic Treatment Publishing DTD v0 20100105//EN" "tax-treatment-NSO.dtd">
<tp:taxon-treatment xmlns:tp="http://www.plazi.org/taxpub"><tp:treatment-meta><mixed-citation publication-type="journal"><person-group><name><surname>Schawaller</surname><given-names>Wolfgang</given-names></name><name><surname>Grimm</surname><given-names>Roland</given-names></name></person-group><article-title>The genus <italic>Alphitobius</italic> Stephens (Coleoptera, Tenebrionidae, Alphitobiini) in Africa and adjacent islands</article-title><source>Zookeys</source><day>12</day><month>6</month><year>2014</year><volume>2014</volume><issue>415</issue><fpage>169</fpage><lpage>190</lpage><pub-id pub-id-type="doi">10.3897/zookeys.415.6676</pub-id></mixed-citation></tp:treatment-meta><tp:nomenclature><tp:taxon-name>
                        <tp:taxon-name-part taxon-name-part-type="genus">Alphitobius</tp:taxon-name-part>
                        <tp:taxon-name-part taxon-name-part-type="species">diaperinus</tp:taxon-name-part>
                        <object-id xmlns:xlink="http://www.w3.org/1999/xlink" xlink:type="simple">http://species-id.net/wiki/Alphitobius_diaperinus</object-id>
                    </tp:taxon-name><tp:taxon-authority>(Panzer, 1796)</tp:taxon-authority><xref ref-type="fig" rid="F4">Figs 15</xref><xref ref-type="fig" rid="F5">, 22</xref><tp:nomenclature-citation-list><tp:nomenclature-citation><tp:taxon-name>Tenebrio diaperinus</tp:taxon-name><comment> Panzer, 1796</comment></tp:nomenclature-citation><tp:nomenclature-citation><tp:taxon-name>Tenebrio ovatus</tp:taxon-name><comment> Herbst, 1799, syn.</comment></tp:nomenclature-citation><tp:nomenclature-citation><tp:taxon-name>Uloma opatroides</tp:taxon-name><comment> Brullé, 1838, syn.</comment></tp:nomenclature-citation><tp:nomenclature-citation><tp:taxon-name>Cryptops ulomoides</tp:taxon-name><comment> Solier, 1851, syn. n. (not homonym <italic><tp:taxon-name>Alphitobius ulomoides</tp:taxon-name></italic> Koch, 1953, <italic>arnoldi</italic> nom. n.)</comment></tp:nomenclature-citation><tp:nomenclature-citation><tp:taxon-name>Crypticus longipennis</tp:taxon-name><comment> Walker, 1858, syn.</comment></tp:nomenclature-citation><tp:nomenclature-citation><tp:taxon-name>Phaleria rufipes</tp:taxon-name><comment> Walker, 1858, syn.</comment></tp:nomenclature-citation><tp:nomenclature-citation><tp:taxon-name>Proselytus caffer</tp:taxon-name><comment> Fåhraeus, 1870, syn.</comment></tp:nomenclature-citation></tp:nomenclature-citation-list></tp:nomenclature><tp:treatment-sec sec-type="Type specimens examined"><title>Type specimens examined.</title><p>Chile (labelled as Chili), Valparaiso, Gay 15-43, 1 syntype of <italic><tp:taxon-name>Cryptops ulomoides</tp:taxon-name></italic> Solier, 1851, MNHN, designated herewith as lectotype.</p></tp:treatment-sec><tp:treatment-sec sec-type="New material"><title>New material.</title><p>Somalia, Genale, 1935, leg. R. Ciferri, 3 ex. TMSA. – Sudan, Mt. Sangha, no further data, leg. Škulina, 1 ex. NMP. – Sudan, Wad Medani, 21.XII.1952, leg. W. Büttiker, 1 ex. TMSA. – Ghana, Ashanti Region, Kumasi, Nhiasu, 16.V.1987, leg. S. Endrödy-Younga, 1 ex. TMSA. – Nigeria, Ile-Ife, 7.VII.1988, leg. F.-T. Krell, 10 ex. SMNS. – Liberia, Bong Town, 23.III.1988, leg. <!--PageBreak-->F.-T. Krell, 3 ex. SMNS. – Ivory Coast, Adiopodoumé, 11.V.1988, leg. F.-T. Krell, 8 ex. SMNS. – Cameroon, Buea, 11.II.1980, leg. H. Schmalfuss &amp; M. Schlegel, 6 ex. SMNS. – Guinea, Kouroussa, 16.XI.1995, leg. U. Lange, 1 ex. SMNS. – Congo, Tshuapa, Flandria, 1946/1947, leg. P. Hulstaert, 3 ex. TMSA. – Uganda, Kampala, V.1927, leg. H. Hargreaves, 1 ex. TMSA (det. Bryant). – Kenya, no further data, leg. Škulina, 1 ex. NMP. – Kenya, Voi (Tsavo), 8.–10.XI.1996, leg. M. Snížek, 1 ex. CRG. – Zambia, 30 km NE Livingstone, 1.XI.2002, leg. F. Wachtel,1 ex. CRG. – Zambia, 30 km NW Sesheke, 13.I.2010, leg. P. Schüle, 1 ex. SMNS. – Zambia, Western Prov., 7.6 km S Ushaa, 1050 m, 2.XII.2010, leg. F. Génier, 1 ex. CNC. – Angola, Cunene Prov., 10 km N Humbe, 3.XI.2011, leg. P. Schüle, 1 ex. SMNS. – Angola, Oshikoto Prov., 9 km S Ondangwa Nakambale Museum, 25.XI.2012, leg. P. Schüle, 1 ex. SMNS. – Namibia, Abachaus, XII.1949, leg. G. Hobohm, 1 ex. TMSA. – Namibia, Kaokoveld, 13 km W Ehombe Mt., 11.II.1975, leg. S. Endrödy-Younga &amp; Schulze, 1 ex. TMSA. – Namibia, Etosha NP, Halali, 16.–17.XII.1993, leg. M. Uhlig, 1 ex. MNB. – NW Namibia, Epupa Falls, 660 m, 11.–12,.IV.2005, leg. W. Schawaller, 1 ex. SMNS. – S Namibia, Naukluft Park East, 1500 m, 7.–10.II.2010, leg. W. Schawaller, 1 ex. SMNS. – Botswana, Okavango, Maxwee Lagoon, VIII.1976, leg. Russel-Smith, 1 ex. TMSA. – South Africa, Northern Cape, Pofadder, 760 m, 4.X.1990, leg. W. Wittmer, 1 ex. NHMB. – South Africa, Limpopo, Krüger NP, 18.VI.1990, leg. L. Braack, 3 ex. TMSA. – South Africa, Limpopo, Amatola Farm NE Vivo, 1000 m, 15.–17.XII.2003, leg. W. Schawaller, 4 ex. SMNS. – South Africa, Gauteng, Pretoria Distr, Roodeplat, 8.–10.X.1960, leg. Neubecker, 1 ex. TMSA. – South Africa, Gauteng, Ezemvelo NR, 26.I.2004, leg. TMSA staff, 3 ex. TMSA. – South Africa, KwaZulu-Natal, Hluhluwe, 29.XI.1992, leg. S. Endrödy-Younga, 1 ex. TMSA. – South Africa, KwaZuluNatal, Ndumo, 21.XI.2002, leg. J. Harrison &amp; R. Müller, 1 ex. TMSA. – South Africa, KwaZulu-Natal, Kosi Bay NR, 11.–17.XI.2002, leg. W. Schawaller, 1 ex. SMNS. – South Africa, Free State, Farm Abel 52, 4 km E Parys, 12.–13.I.1992, leg. M. Krüger, 6 ex. TMSA. – South Africa, Northern Cape, 70 km S Olifantshoek, Witsand NR, 1200 m, 4.–7.II.2012, leg. W. Schawaller, 2 ex. SMNS. – Madagascar, Kirindy Forest, 21.XI.1998, leg. R. Müller, 2 ex. TMSA. – Madagascar, Tsaratanana, Antsirasira, Morwato West, 26.XI.–3.XII.2001, leg. V. Dolin, 1 ex. SMNS. – Rodrigues Island, Anse aux Anglais, Port Mathurin, 22.IX.1995, leg. R. Fricke, 4 ex. SMNS.</p></tp:treatment-sec><tp:treatment-sec sec-type="Type locality"><title>Type locality.</title><p>“Germanica” (<italic>diaperinus</italic>); “Valparaiso” (<italic>ulomoides</italic>).</p></tp:treatment-sec><tp:treatment-sec sec-type="Synonymy"><title>Synonymy.</title><p>Examination of the syntype of <italic><tp:taxon-name>Cryptops ulomoides</tp:taxon-name></italic> Solier, 1851, shows a complete correspondence with <italic><tp:taxon-name>Alphitobius diaperinus</tp:taxon-name></italic>. The genus <italic><tp:taxon-name>Cryptops</tp:taxon-name></italic> was considered as synonym of <italic><tp:taxon-name>Alphitobius</tp:taxon-name></italic> since a long time (for example in the world catalogue of <xref ref-type="bibr" rid="B13">Gebien 1940</xref>), but the species <italic>ulomoides</italic> Solier, 1851 was not formally synonymised with <italic>diaperinus</italic> Panzer, 1796, so far. In consequence, <italic><tp:taxon-name>Alphitobius ulomoides</tp:taxon-name></italic> Koch, 1953 is a homonym and needs a new name, <italic>arnoldi</italic> nom. n. (see above).</p></tp:treatment-sec><tp:treatment-sec sec-type="Distribution"><title>Distribution.</title><p>Cosmopolitan.</p><!--PageBreak--></tp:treatment-sec><tp:treatment-sec><!--Section generated to contain objects referenced in tp:taxon-treatment.--><fig id="F4" position="float" orientation="portrait"><label>Figures 14–17.</label><caption><p>Dorsal view of African species of the genus <italic><tp:taxon-name>Alphitobius</tp:taxon-name></italic>. <bold>14</bold> <italic><tp:taxon-name>Alphitobius laevigatus</tp:taxon-name></italic>, non-type Germany, SMNS <bold>15</bold> <italic><tp:taxon-name>Alphitobius diaperinus</tp:taxon-name></italic>, non-type Germany, SMNS <bold>16</bold> <italic><tp:taxon-name>Alphitobius capitaneus</tp:taxon-name></italic> sp. n., holotype, CRG <bold>17</bold> <italic><tp:taxon-name>Alphitobius limbalis</tp:taxon-name></italic>, doubtful cotype, NHMB. Scale: 2 mm.</p></caption><graphic xmlns:xlink="http://www.w3.org/1999/xlink" xlink:href="zookeys-415-169-g004.jpg" position="float" orientation="portrait" xlink:type="simple"/></fig><fig id="F5" position="float" orientation="portrait"><label>Figures 18–32.</label><caption><p>Apicale of aedeagus of African species of the genus <italic><tp:taxon-name>Alphitobius</tp:taxon-name></italic> and <italic><tp:taxon-name>Ulomoides</tp:taxon-name></italic>. <bold>18</bold> <italic><tp:taxon-name>Alphitobius acutangulus</tp:taxon-name></italic>, non-type Sudan, SMNS <bold>19</bold> <italic><tp:taxon-name>Alphitobius arnoldi</tp:taxon-name></italic> nom. n., non-type Tanzania, SMNS <bold>20</bold> <italic><tp:taxon-name>Alphitobius capitaneus</tp:taxon-name></italic> sp. n., holotype, CRG <bold>21</bold> <italic><tp:taxon-name>Alphitobius crenatus</tp:taxon-name></italic>, non-type Madagascar, SMNS <bold>22</bold> <italic><tp:taxon-name>Alphitobius diaperinus</tp:taxon-name></italic>, non-type Zambia, SMNS <bold>23</bold> <italic><tp:taxon-name>Alphitobius hobohmi</tp:taxon-name></italic>, non-type Angola, SMNS <bold>24</bold> <italic><tp:taxon-name>Alphitobius karooensis</tp:taxon-name></italic>, non-type Botswana, SMNS <bold>25</bold> <italic><tp:taxon-name>Alphitobius kochi</tp:taxon-name></italic>, non-type Ivory Coast, SMNS <bold>26</bold> <italic><tp:taxon-name>Alphitobius laevigatus</tp:taxon-name></italic>, non-type Nepal, SMNS <bold>27</bold> <italic><tp:taxon-name>Alphitobius leleupi</tp:taxon-name></italic>, non-type Congo, SMNS <bold>28</bold> <italic><tp:taxon-name>Alphitobius lucasorum</tp:taxon-name></italic>, paratype, SMNS <bold>29</bold> <italic><tp:taxon-name>Alphitobius parallelipennis</tp:taxon-name></italic>, non-type Zambia, CRG <bold>30</bold> <italic><tp:taxon-name>Alphitobius rugosulus</tp:taxon-name></italic>, non-type Tanzania, SMNS <bold>31</bold> <italic><tp:taxon-name>Alphitobius viator</tp:taxon-name></italic>, non-type Zambia, CRG <bold>32</bold> <italic><tp:taxon-name>Ulomoides basilewskyi</tp:taxon-name></italic> comb. n., holotype, MRAC. Scale: 1 mm.</p></caption><graphic xmlns:xlink="http://www.w3.org/1999/xlink" xlink:href="zookeys-415-169-g005.jpg" position="float" orientation="portrait" xlink:type="simple"/></fig></tp:treatment-sec><ref-list><ref id="B13"><mixed-citation xmlns:xlink="http://www.w3.org/1999/xlink" xlink:type="simple"><person-group><name name-style="western"><surname>Gebien</surname><given-names>H</given-names></name></person-group> (<year>1940</year>) <article-title>Katalog der Tenebrioniden. Teil II.</article-title><source>Mitteilungen der Münchener Entomologischen Gesellschaft</source><volume>30</volume>: <fpage>1061</fpage>–<lpage>1092</lpage>.</mixed-citation></ref></ref-list></tp:taxon-treatment>
