# Supplementary material for: The genus Alphitobius Stephens (Coleoptera, Tenebrionidae, Alphitobiini) in Africa and adjacent islands
Source: Zookeys. 2014 Jun 12;(415):169–90. doi: 10.3897/zookeys.415.6676 (PMC4089823; doi:10.3897/zookeys.415.6676)
Supplement: XML Treatment for Alphitobius hobohmi [file zookeys.415.6676-treatment7.xml]

<!DOCTYPE tp:taxon-treatment
  PUBLIC "-//TaxonX//DTD Taxonomic Treatment Publishing DTD v0 20100105//EN" "tax-treatment-NSO.dtd">
<tp:taxon-treatment xmlns:tp="http://www.plazi.org/taxpub"><tp:treatment-meta><mixed-citation publication-type="journal"><person-group><name><surname>Schawaller</surname><given-names>Wolfgang</given-names></name><name><surname>Grimm</surname><given-names>Roland</given-names></name></person-group><article-title>The genus <italic>Alphitobius</italic> Stephens (Coleoptera, Tenebrionidae, Alphitobiini) in Africa and adjacent islands</article-title><source>Zookeys</source><day>12</day><month>6</month><year>2014</year><volume>2014</volume><issue>415</issue><fpage>169</fpage><lpage>190</lpage><pub-id pub-id-type="doi">10.3897/zookeys.415.6676</pub-id></mixed-citation></tp:treatment-meta><tp:nomenclature><tp:taxon-name>
                        <tp:taxon-name-part taxon-name-part-type="genus">Alphitobius</tp:taxon-name-part>
                        <tp:taxon-name-part taxon-name-part-type="species">hobohmi</tp:taxon-name-part>
                        <object-id xmlns:xlink="http://www.w3.org/1999/xlink" xlink:type="simple">http://species-id.net/wiki/Alphitobius_hobohmi</object-id>
                    </tp:taxon-name><tp:taxon-authority>Koch, 1953</tp:taxon-authority><xref ref-type="fig" rid="F2">Figs 5</xref><xref ref-type="fig" rid="F5">, 23</xref><tp:nomenclature-citation-list><tp:nomenclature-citation><tp:taxon-name>Alphitobius rufus</tp:taxon-name><comment> Ardoin, 1976, syn. n.</comment></tp:nomenclature-citation></tp:nomenclature-citation-list></tp:nomenclature><tp:treatment-sec sec-type="Type specimens examined"><title>Type specimens examined.</title><p>Namibia (labelled as SWA), Abachaus, XII.1946, leg. G. Hobohm, holotype, 1 paratype <italic>hobohmi</italic> TMSA (sex not examined). – Tanzania, Mts. Uluguru, Morogoro Campus Fac. Agriculture, 600 m, V./VI.1971, leg. J. Debecker, ♀ holotype <italic>rufus</italic> MRAC.</p></tp:treatment-sec><tp:treatment-sec sec-type="New material"><title>New material.</title><p>Ethiopia, Hararge Prov., Bisidimo, 1500 m, V.–VII.1984, leg. V. Meyer, 2 ex. ZSM. – Kenya, Meru Distr., Materi (Mitunguu), 800 m, 8.IV.1987, leg. R. Mourglia, 1 ex. SMNS (<italic>rufus</italic> det. Bremer). – Kenya, Meru Distr., Mojwa, 1300 m, 3.IV.1987, leg. R. Mourglia, 1 ex. ZSM (<italic>rufus</italic> det. Bremer). – Tanzania, Moschi, no further data, 1 ex. ZSM. – Tanzania, Manyara Lake, XII.1961, leg. H. &amp; B. Frey, 1 ex. NHMB. – Namibia, Windhuk, 1906, leg. F. Kunze, 1 ex. MNB (det. Ferrer). – Angola, Blé Prov., Chissamba Mission Station, 1440 m, 9.XI.2011, leg. R. Müller, 1 ex. TMSA. – Angola, Huila Prov., 10 km SW Cacula, 1550 m, 4.–6.XI.2011, leg. R. Müller &amp; P. Schüle, 1 ex. TMSA, 3 ex. SMNS. – Angola, Huila Prov., 15 km S Caluquembe, 1620 m, 6.XI.2011, leg. R. Müller, 1 ex. TMSA. – Angola, Huila Prov., 3.5 km SW Negola, 8.XII.2012, leg. P. Schüle, 2 ex. SMNS, 2 ex. CRG. – South Africa, Limpopo, Naboomspruit, Torino Ranche, 15.I.1990, leg. S. Endrödy-Younga, 1 ex. TMSA. – South Africa, Limpopo, 10 km N Modimolle (Nylstroom), 1300 m, 10.XII.2008, leg. R. Müller, 1 ex. TMSA. – South Africa, Free State, Bothaville, Vaal River, 16.I.2003, leg. M. Snižek, 1 ex. SMNS. – South Africa, KwaZulu-Natal, SW Magudu, 4.–5.I.2009, leg. R. Müller &amp; P. Schüle, 2 ex. SMNS, 2 ex. TMSA. – South Africa, KwaZulu-Natal, Ndumo NR, 100 m, 10.XII.2010, leg. R. Müller, 1 ex. TMSA.</p></tp:treatment-sec><tp:treatment-sec sec-type="Type localities"><title>Type localities.</title><p>“Abachaus, Otjiwarongo” (<italic>hobohmi</italic>), “Morogoro” (<italic>rufus</italic>).</p></tp:treatment-sec><tp:treatment-sec sec-type="Synonymy"><title>Synonymy.</title><p>The Type specimens examined of <italic><tp:taxon-name>Alphitobius hobohmi</tp:taxon-name></italic> and <italic><tp:taxon-name>Alphitobius rufus</tp:taxon-name></italic>, as well as several non-type specimens from Namibia and adjacent Angola (near type locality of <italic>hobohmi</italic>), and from Tanzania and Kenya (near type locality of <italic>rufus</italic>) show no distinct external differences. The aedeagi of type specimens can not be compared, because the holotype of <italic>rufus</italic> is a female. Nevertheless, <italic><tp:taxon-name>Alphitobius rufus</tp:taxon-name></italic> is considered as a junior synonym of <italic><tp:taxon-name>Alphitobius hobohmi</tp:taxon-name></italic>.</p><!--PageBreak--><!--PageBreak--></tp:treatment-sec><tp:treatment-sec sec-type="Remarks"><title>Remarks.</title><p>In some localities (for example Modimolle and Magudu) <italic><tp:taxon-name>Alphitobius hobohmi</tp:taxon-name></italic> was collected together with <italic><tp:taxon-name>Alphitobius viator</tp:taxon-name></italic>.</p></tp:treatment-sec><tp:treatment-sec sec-type="Distribution"><title>Distribution.</title><p>Namibia (<xref ref-type="bibr" rid="B16">Koch 1953</xref>, <xref ref-type="bibr" rid="B11">Ferrer 2004</xref>); Tanzania, Kenya (<xref ref-type="bibr" rid="B5">Ardoin 1976</xref>); Ethiopia, Angola, South Africa (new records).</p><fig id="F2" position="float" orientation="portrait"><label>Figures 5–8.</label><caption><p>Dorsal view of African species of the genus <italic><tp:taxon-name>Alphitobius</tp:taxon-name></italic>. <bold>5</bold> <italic><tp:taxon-name>Alphitobius hobohmi</tp:taxon-name></italic>, non-type Angola, SMNS <bold>6</bold> <italic><tp:taxon-name>Alphitobius leleupi</tp:taxon-name></italic>, paratype, TMSA <bold>7</bold> <italic><tp:taxon-name>Alphitobius rugosulus</tp:taxon-name></italic>, non-type Tanzania, SMNS <bold>8</bold> <italic><tp:taxon-name>Alphitobius viator</tp:taxon-name></italic>, non-type RSA, SMNS. Scale: 2 mm.</p></caption><graphic xmlns:xlink="http://www.w3.org/1999/xlink" xlink:href="zookeys-415-169-g002.jpg" position="float" orientation="portrait" xlink:type="simple"/></fig></tp:treatment-sec><tp:treatment-sec><!--Section generated to contain objects referenced in tp:taxon-treatment.--><fig id="F5" position="float" orientation="portrait"><label>Figures 18–32.</label><caption><p>Apicale of aedeagus of African species of the genus <italic><tp:taxon-name>Alphitobius</tp:taxon-name></italic> and <italic><tp:taxon-name>Ulomoides</tp:taxon-name></italic>. <bold>18</bold> <italic><tp:taxon-name>Alphitobius acutangulus</tp:taxon-name></italic>, non-type Sudan, SMNS <bold>19</bold> <italic><tp:taxon-name>Alphitobius arnoldi</tp:taxon-name></italic> nom. n., non-type Tanzania, SMNS <bold>20</bold> <italic><tp:taxon-name>Alphitobius capitaneus</tp:taxon-name></italic> sp. n., holotype, CRG <bold>21</bold> <italic><tp:taxon-name>Alphitobius crenatus</tp:taxon-name></italic>, non-type Madagascar, SMNS <bold>22</bold> <italic><tp:taxon-name>Alphitobius diaperinus</tp:taxon-name></italic>, non-type Zambia, SMNS <bold>23</bold> <italic><tp:taxon-name>Alphitobius hobohmi</tp:taxon-name></italic>, non-type Angola, SMNS <bold>24</bold> <italic><tp:taxon-name>Alphitobius karooensis</tp:taxon-name></italic>, non-type Botswana, SMNS <bold>25</bold> <italic><tp:taxon-name>Alphitobius kochi</tp:taxon-name></italic>, non-type Ivory Coast, SMNS <bold>26</bold> <italic><tp:taxon-name>Alphitobius laevigatus</tp:taxon-name></italic>, non-type Nepal, SMNS <bold>27</bold> <italic><tp:taxon-name>Alphitobius leleupi</tp:taxon-name></italic>, non-type Congo, SMNS <bold>28</bold> <italic><tp:taxon-name>Alphitobius lucasorum</tp:taxon-name></italic>, paratype, SMNS <bold>29</bold> <italic><tp:taxon-name>Alphitobius parallelipennis</tp:taxon-name></italic>, non-type Zambia, CRG <bold>30</bold> <italic><tp:taxon-name>Alphitobius rugosulus</tp:taxon-name></italic>, non-type Tanzania, SMNS <bold>31</bold> <italic><tp:taxon-name>Alphitobius viator</tp:taxon-name></italic>, non-type Zambia, CRG <bold>32</bold> <italic><tp:taxon-name>Ulomoides basilewskyi</tp:taxon-name></italic> comb. n., holotype, MRAC. Scale: 1 mm.</p></caption><graphic xmlns:xlink="http://www.w3.org/1999/xlink" xlink:href="zookeys-415-169-g005.jpg" position="float" orientation="portrait" xlink:type="simple"/></fig></tp:treatment-sec><ref-list><ref id="B16"><mixed-citation xmlns:xlink="http://www.w3.org/1999/xlink" xlink:type="simple"><person-group><name name-style="western"><surname>Koch</surname><given-names>C</given-names></name></person-group> (<year>1953</year>) <article-title>The Tenebrionidae of Southern Africa. III. Tenebrionidae from a nest of <italic>Tatera</italic>.</article-title><source>Revue de Zoologie et de Botanique Africaines</source><volume>47</volume>: <fpage>1</fpage>–<lpage>30</lpage>.</mixed-citation></ref><ref id="B11"><mixed-citation xmlns:xlink="http://www.w3.org/1999/xlink" xlink:type="simple"><person-group><name name-style="western"><surname>Ferrer</surname><given-names>J</given-names></name></person-group> (<year>2004</year>) <article-title>Tenebrionidae (Coleoptera) de Namibia, avec descriptions de 12 espèces nouvelles.</article-title><source>Mitteilungen aus dem Museum für Naturkunde Berlin, Zoologische Reihe</source><volume>80</volume>: <fpage>181</fpage>–<lpage>250</lpage>. doi: <ext-link ext-link-type="doi" xlink:href="10.1002/mmnz.20040800204" xlink:type="simple">10.1002/mmnz.20040800204</ext-link></mixed-citation></ref><ref id="B5"><mixed-citation xmlns:xlink="http://www.w3.org/1999/xlink" xlink:type="simple"><person-group><name name-style="western"><surname>Ardoin</surname><given-names>P</given-names></name></person-group> (<year>1976</year>) <article-title>Mission entomologique du Musée Royal de l’Afrique Central aux Monts Uluguru, Tanzanie (L. Berger, N. Leleup et J. Debecker, V–VIII.1971), 20. Coleoptera Tenebrionidae.</article-title><source>Revue de Zoologie africaine</source><volume>90</volume>: <fpage>723</fpage>–<lpage>768</lpage>, <comment>pls. VII–X</comment>.</mixed-citation></ref></ref-list></tp:taxon-treatment>
