# Supplementary material for: The genus Alphitobius Stephens (Coleoptera, Tenebrionidae, Alphitobiini) in Africa and adjacent islands
Source: Zookeys. 2014 Jun 12;(415):169–90. doi: 10.3897/zookeys.415.6676 (PMC4089823; doi:10.3897/zookeys.415.6676)
Supplement: XML Treatment for Alphitobius kochi [file zookeys.415.6676-treatment9.xml]

<!DOCTYPE tp:taxon-treatment
  PUBLIC "-//TaxonX//DTD Taxonomic Treatment Publishing DTD v0 20100105//EN" "tax-treatment-NSO.dtd">
<tp:taxon-treatment xmlns:tp="http://www.plazi.org/taxpub"><tp:treatment-meta><mixed-citation publication-type="journal"><person-group><name><surname>Schawaller</surname><given-names>Wolfgang</given-names></name><name><surname>Grimm</surname><given-names>Roland</given-names></name></person-group><article-title>The genus <italic>Alphitobius</italic> Stephens (Coleoptera, Tenebrionidae, Alphitobiini) in Africa and adjacent islands</article-title><source>Zookeys</source><day>12</day><month>6</month><year>2014</year><volume>2014</volume><issue>415</issue><fpage>169</fpage><lpage>190</lpage><pub-id pub-id-type="doi">10.3897/zookeys.415.6676</pub-id></mixed-citation></tp:treatment-meta><tp:nomenclature><tp:taxon-name>
                        <tp:taxon-name-part taxon-name-part-type="genus">Alphitobius</tp:taxon-name-part>
                        <tp:taxon-name-part taxon-name-part-type="species">kochi</tp:taxon-name-part>
                        <object-id xmlns:xlink="http://www.w3.org/1999/xlink" xlink:type="simple">http://species-id.net/wiki/Alphitobius_kochi</object-id>
                    </tp:taxon-name><tp:taxon-authority>Ardoin, 1958</tp:taxon-authority><xref ref-type="fig" rid="F3">Figs 9</xref><xref ref-type="fig" rid="F5">, 25</xref></tp:nomenclature><tp:treatment-sec sec-type="Type specimens examined"><title>Type specimens examined.</title><p>Cameroon, N’Kongsamba, XI.1956, leg. J. Cantaloube, 4 paratypes TMSA, 2 paratypes NHMB, 1 paratype MNB, 1 paratype ZSM.</p></tp:treatment-sec><tp:treatment-sec sec-type="New material"><title>New material.</title><p>Cameroon, Bambui, 9 miles NE Bamenda, 1450 m, 29.X.1966, leg. E. S. Ross &amp; K. Lorenzen, 1 ex. CRA. – Cameroon, Doala, 10 m, 20.X.1966, leg. E. S. Ross &amp; K. Lorenzen, 7 ex. CRA, 2 ex. SMNS, 1 ex. CRG. – Ivory Coast, 10 <!--PageBreak-->miles SE Touba, 420 m, 20.VIII.1966, leg. E. S. Ross &amp; K. Lorenzen, 12 ex. CRA, 2 ex. SMNS. – Liberia, Cari Suakoko, 17.III.1988, leg. F.-T. Krell, 1 ex. SMNS. – Togo/Ghana, border area, Brou fou, 27.X.1984, leg. K. Erber, 1 ex. SMNS.</p></tp:treatment-sec><tp:treatment-sec sec-type="Type locality"><title>Type locality.</title><p>“N’Kongsamba”.</p></tp:treatment-sec><tp:treatment-sec sec-type="Distribution"><title>Distribution.</title><p>Cameroon (type locality), Ivory Coast (<xref ref-type="bibr" rid="B4">Ardoin 1969</xref>, <xref ref-type="bibr" rid="B7">Bremer and Girard 1996</xref>); Liberia, Togo, Ghana (new records).</p><!--PageBreak--></tp:treatment-sec><tp:treatment-sec><!--Section generated to contain objects referenced in tp:taxon-treatment.--><fig id="F3" position="float" orientation="portrait"><label>Figures 9–13.</label><caption><p>Dorsal view of African species of the genus <italic><tp:taxon-name>Alphitobius</tp:taxon-name></italic>. <bold>9</bold> <italic><tp:taxon-name>Alphitobius kochi</tp:taxon-name></italic>, non-type Togo, SMNS <bold>10</bold> <italic><tp:taxon-name>Alphitobius lucasorum</tp:taxon-name></italic>, paratype, TMSA <bold>11</bold> <italic><tp:taxon-name>Alphitobius parallelipennis</tp:taxon-name></italic>, non-type Angola, SMNS <bold>12</bold> <italic><tp:taxon-name>Alphitobius acutangulus</tp:taxon-name></italic>, non-type Sudan, SMNS <bold>13</bold> <italic><tp:taxon-name>Alphitobius karrooensis</tp:taxon-name></italic>, non-type RSA, TMSA. Scale: 2 mm.</p></caption><graphic xmlns:xlink="http://www.w3.org/1999/xlink" xlink:href="zookeys-415-169-g003.jpg" position="float" orientation="portrait" xlink:type="simple"/></fig><fig id="F5" position="float" orientation="portrait"><label>Figures 18–32.</label><caption><p>Apicale of aedeagus of African species of the genus <italic><tp:taxon-name>Alphitobius</tp:taxon-name></italic> and <italic><tp:taxon-name>Ulomoides</tp:taxon-name></italic>. <bold>18</bold> <italic><tp:taxon-name>Alphitobius acutangulus</tp:taxon-name></italic>, non-type Sudan, SMNS <bold>19</bold> <italic><tp:taxon-name>Alphitobius arnoldi</tp:taxon-name></italic> nom. n., non-type Tanzania, SMNS <bold>20</bold> <italic><tp:taxon-name>Alphitobius capitaneus</tp:taxon-name></italic> sp. n., holotype, CRG <bold>21</bold> <italic><tp:taxon-name>Alphitobius crenatus</tp:taxon-name></italic>, non-type Madagascar, SMNS <bold>22</bold> <italic><tp:taxon-name>Alphitobius diaperinus</tp:taxon-name></italic>, non-type Zambia, SMNS <bold>23</bold> <italic><tp:taxon-name>Alphitobius hobohmi</tp:taxon-name></italic>, non-type Angola, SMNS <bold>24</bold> <italic><tp:taxon-name>Alphitobius karooensis</tp:taxon-name></italic>, non-type Botswana, SMNS <bold>25</bold> <italic><tp:taxon-name>Alphitobius kochi</tp:taxon-name></italic>, non-type Ivory Coast, SMNS <bold>26</bold> <italic><tp:taxon-name>Alphitobius laevigatus</tp:taxon-name></italic>, non-type Nepal, SMNS <bold>27</bold> <italic><tp:taxon-name>Alphitobius leleupi</tp:taxon-name></italic>, non-type Congo, SMNS <bold>28</bold> <italic><tp:taxon-name>Alphitobius lucasorum</tp:taxon-name></italic>, paratype, SMNS <bold>29</bold> <italic><tp:taxon-name>Alphitobius parallelipennis</tp:taxon-name></italic>, non-type Zambia, CRG <bold>30</bold> <italic><tp:taxon-name>Alphitobius rugosulus</tp:taxon-name></italic>, non-type Tanzania, SMNS <bold>31</bold> <italic><tp:taxon-name>Alphitobius viator</tp:taxon-name></italic>, non-type Zambia, CRG <bold>32</bold> <italic><tp:taxon-name>Ulomoides basilewskyi</tp:taxon-name></italic> comb. n., holotype, MRAC. Scale: 1 mm.</p></caption><graphic xmlns:xlink="http://www.w3.org/1999/xlink" xlink:href="zookeys-415-169-g005.jpg" position="float" orientation="portrait" xlink:type="simple"/></fig></tp:treatment-sec><ref-list><ref id="B4"><mixed-citation xmlns:xlink="http://www.w3.org/1999/xlink" xlink:type="simple"><person-group><name name-style="western"><surname>Ardoin</surname><given-names>P</given-names></name></person-group> (<year>1969</year>) <article-title>Contribution à la connaissance de la faune entomologique de la Côte-d’Ivoire (J. Decelle, 1961–1964). XXXVII. Coleoptera Tenebrionidae.</article-title><source>Annales du Musèe royale de l’Afrique centrale</source> (<series>série Zoologie</series>) <volume>175</volume>: <fpage>139</fpage>–<lpage>285</lpage>, <comment>pls. I–XI</comment>.</mixed-citation></ref><ref id="B7"><mixed-citation xmlns:xlink="http://www.w3.org/1999/xlink" xlink:type="simple"><person-group><name name-style="western"><surname>Bremer</surname><given-names>HJ</given-names></name><name name-style="western"><surname>Girard</surname><given-names>C</given-names></name></person-group> (<year>1996</year>) <article-title>L‘Entomofaune des Termitières mortes de <italic>Macrotermes</italic>. Occurrence of <italic>Alphitobius lamottei</italic> Ardoin in the chamber of dead termitaries (Coleoptera, Tenebrionidae, Alphitobiini).</article-title><source>Revue française d’Entomologie</source> (<series>NS</series>) <volume>18</volume>: <fpage>135</fpage>–<lpage>137</lpage>.</mixed-citation></ref></ref-list></tp:taxon-treatment>
