# Supplementary material for: The genus Alphitobius Stephens (Coleoptera, Tenebrionidae, Alphitobiini) in Africa and adjacent islands
Source: Zookeys. 2014 Jun 12;(415):169–90. doi: 10.3897/zookeys.415.6676 (PMC4089823; doi:10.3897/zookeys.415.6676)
Supplement: XML Treatment for Alphitobius laevigatus [file zookeys.415.6676-treatment10.xml]

<!DOCTYPE tp:taxon-treatment
  PUBLIC "-//TaxonX//DTD Taxonomic Treatment Publishing DTD v0 20100105//EN" "tax-treatment-NSO.dtd">
<tp:taxon-treatment xmlns:tp="http://www.plazi.org/taxpub"><tp:treatment-meta><mixed-citation publication-type="journal"><person-group><name><surname>Schawaller</surname><given-names>Wolfgang</given-names></name><name><surname>Grimm</surname><given-names>Roland</given-names></name></person-group><article-title>The genus <italic>Alphitobius</italic> Stephens (Coleoptera, Tenebrionidae, Alphitobiini) in Africa and adjacent islands</article-title><source>Zookeys</source><day>12</day><month>6</month><year>2014</year><volume>2014</volume><issue>415</issue><fpage>169</fpage><lpage>190</lpage><pub-id pub-id-type="doi">10.3897/zookeys.415.6676</pub-id></mixed-citation></tp:treatment-meta><tp:nomenclature><tp:taxon-name>
                        <tp:taxon-name-part taxon-name-part-type="genus">Alphitobius</tp:taxon-name-part>
                        <tp:taxon-name-part taxon-name-part-type="species">laevigatus</tp:taxon-name-part>
                        <object-id xmlns:xlink="http://www.w3.org/1999/xlink" xlink:type="simple">http://species-id.net/wiki/Alphitobius_laevigatus</object-id>
                    </tp:taxon-name><tp:taxon-authority>(Fabricius, 1781)</tp:taxon-authority><xref ref-type="fig" rid="F4">Figs 14</xref><xref ref-type="fig" rid="F5">, 26</xref><tp:nomenclature-citation-list><tp:nomenclature-citation><tp:taxon-name>Opatrum laevigatus</tp:taxon-name><comment> Fabricius, 1781</comment></tp:nomenclature-citation><tp:nomenclature-citation><tp:taxon-name>Tenebrio mauritanicus</tp:taxon-name><comment> Fabricius, 1792, syn.</comment></tp:nomenclature-citation><tp:nomenclature-citation><tp:taxon-name>Helops picipes</tp:taxon-name><comment> Panzer, 1794, syn.</comment></tp:nomenclature-citation><tp:nomenclature-citation><tp:taxon-name>Helops piceus</tp:taxon-name><comment> Olivier, 1795, syn.</comment></tp:nomenclature-citation><tp:nomenclature-citation><tp:taxon-name>Alphitobius granivorus</tp:taxon-name><comment> Mulsant &amp; Godart, 1868, syn.</comment></tp:nomenclature-citation><tp:nomenclature-citation><tp:taxon-name>Cataphronetis striatulus</tp:taxon-name><comment> Fairmaire, 1869, syn.</comment></tp:nomenclature-citation><tp:nomenclature-citation><tp:taxon-name>Microphyes rufipes</tp:taxon-name><comment> MacLeay, 1873, syn.</comment></tp:nomenclature-citation><tp:nomenclature-citation><tp:taxon-name>Alphitobius ruficolor</tp:taxon-name><comment> Pic, 1925, syn.</comment></tp:nomenclature-citation></tp:nomenclature-citation-list></tp:nomenclature><tp:treatment-sec sec-type="New material"><title>New material.</title><p>Somalia, Eil (Nogal), III./IV.1938, leg. S. Venzo, 1 ex. TMSA. – Niger, Maradi, 5.–7.VIII.1981, leg. R. Grimm, 1 ex. CRG. – Niger, Niamey, 9. –14.VIII.1989, leg. R. Grimm, 2 ex CRG. – Ghana, Ashanti Region, Kumasi, Nhiasu, 16.V.1967, leg. S. Endrödy-Younga, 1 ex. TMSA. – Cameroon, Longji, 1905, leg. H. Paschen, 1 ex. MNB. – Cameroon, Sasse-Buea, IV.–V.1951, collector unknown, 1 ex. CRA. – Congo, Oubangui-Chari, no further data, leg. Škulina, 1 ex. NMP. – Kenya, no further data, leg. Škulina, 1 ex. NMP. – Tanzania, Daressalam, Pangani, about 1930, leg. R. Regner, 6 ex. MNB. – Tanzania, Pangani to Tanga, VI.1891, leg. Conradt, 2 ex. MNB. – Tanzania, Massa to Tanga, 14.VII.–6.VIII.1891, leg. Conradt, 3 ex. MNB. – Madagascar, Fianarantsoa Prov., Ranamafona, 29.XI.–2.XII.1995, leg. I. Jeniš, 1 ex. CRG. – Madagascar, Ambovombe Distr., Faux Camp, I.1956, leg. C. Koch, 2 ex. TMSA. – Namibia, Fish River Canyon, Ai-Ais, 250 m, 19.XI.1993, leg. M. Uhlig, 1 ex. MNB. – South Africa, Limpopo, Krüger NP, Skukuza, 29.I.1994, leg. S. Endrödy-Younga, 1 ex. TMSA. – South Africa, Limpopo, Krüger NP, Skukuza, 8.–22.XII.2009, leg. J. Harrison, 2 ex. TMSA. – South Africa, Limpopo, Krüger NP, Skukuza, VIII.1992, leg. L. Braack, 10 ex. TMSA. – South Africa, Gauteng, Pretoria, 28.XI.1999, leg. B. Dombrowsky, 1 ex. TMSA. – South Africa, Cape Town, 1965, leg. Dickson, 2 ex. TMSA.</p></tp:treatment-sec><tp:treatment-sec sec-type="Type locality"><title>Type locality.</title><p>“Noua Zelandia”.</p></tp:treatment-sec><tp:treatment-sec sec-type="Distribution"><title>Distribution.</title><p>Cosmopolitan.</p><fig id="F4" position="float" orientation="portrait"><label>Figures 14–17.</label><caption><p>Dorsal view of African species of the genus <italic><tp:taxon-name>Alphitobius</tp:taxon-name></italic>. <bold>14</bold> <italic><tp:taxon-name>Alphitobius laevigatus</tp:taxon-name></italic>, non-type Germany, SMNS <bold>15</bold> <italic><tp:taxon-name>Alphitobius diaperinus</tp:taxon-name></italic>, non-type Germany, SMNS <bold>16</bold> <italic><tp:taxon-name>Alphitobius capitaneus</tp:taxon-name></italic> sp. n., holotype, CRG <bold>17</bold> <italic><tp:taxon-name>Alphitobius limbalis</tp:taxon-name></italic>, doubtful cotype, NHMB. Scale: 2 mm.</p></caption><graphic xmlns:xlink="http://www.w3.org/1999/xlink" xlink:href="zookeys-415-169-g004.jpg" position="float" orientation="portrait" xlink:type="simple"/></fig><fig id="F5" position="float" orientation="portrait"><label>Figures 18–32.</label><caption><p>Apicale of aedeagus of African species of the genus <italic><tp:taxon-name>Alphitobius</tp:taxon-name></italic> and <italic><tp:taxon-name>Ulomoides</tp:taxon-name></italic>. <bold>18</bold> <italic><tp:taxon-name>Alphitobius acutangulus</tp:taxon-name></italic>, non-type Sudan, SMNS <bold>19</bold> <italic><tp:taxon-name>Alphitobius arnoldi</tp:taxon-name></italic> nom. n., non-type Tanzania, SMNS <bold>20</bold> <italic><tp:taxon-name>Alphitobius capitaneus</tp:taxon-name></italic> sp. n., holotype, CRG <bold>21</bold> <italic><tp:taxon-name>Alphitobius crenatus</tp:taxon-name></italic>, non-type Madagascar, SMNS <bold>22</bold> <italic><tp:taxon-name>Alphitobius diaperinus</tp:taxon-name></italic>, non-type Zambia, SMNS <bold>23</bold> <italic><tp:taxon-name>Alphitobius hobohmi</tp:taxon-name></italic>, non-type Angola, SMNS <bold>24</bold> <italic><tp:taxon-name>Alphitobius karooensis</tp:taxon-name></italic>, non-type Botswana, SMNS <bold>25</bold> <italic><tp:taxon-name>Alphitobius kochi</tp:taxon-name></italic>, non-type Ivory Coast, SMNS <bold>26</bold> <italic><tp:taxon-name>Alphitobius laevigatus</tp:taxon-name></italic>, non-type Nepal, SMNS <bold>27</bold> <italic><tp:taxon-name>Alphitobius leleupi</tp:taxon-name></italic>, non-type Congo, SMNS <bold>28</bold> <italic><tp:taxon-name>Alphitobius lucasorum</tp:taxon-name></italic>, paratype, SMNS <bold>29</bold> <italic><tp:taxon-name>Alphitobius parallelipennis</tp:taxon-name></italic>, non-type Zambia, CRG <bold>30</bold> <italic><tp:taxon-name>Alphitobius rugosulus</tp:taxon-name></italic>, non-type Tanzania, SMNS <bold>31</bold> <italic><tp:taxon-name>Alphitobius viator</tp:taxon-name></italic>, non-type Zambia, CRG <bold>32</bold> <italic><tp:taxon-name>Ulomoides basilewskyi</tp:taxon-name></italic> comb. n., holotype, MRAC. Scale: 1 mm.</p></caption><graphic xmlns:xlink="http://www.w3.org/1999/xlink" xlink:href="zookeys-415-169-g005.jpg" position="float" orientation="portrait" xlink:type="simple"/></fig></tp:treatment-sec></tp:taxon-treatment>
