# Supplementary material for: The genus Alphitobius Stephens (Coleoptera, Tenebrionidae, Alphitobiini) in Africa and adjacent islands
Source: Zookeys. 2014 Jun 12;(415):169–90. doi: 10.3897/zookeys.415.6676 (PMC4089823; doi:10.3897/zookeys.415.6676)
Supplement: XML Treatment for Alphitobius lamottei [file zookeys.415.6676-treatment11.xml]

<!DOCTYPE tp:taxon-treatment
  PUBLIC "-//TaxonX//DTD Taxonomic Treatment Publishing DTD v0 20100105//EN" "tax-treatment-NSO.dtd">
<tp:taxon-treatment xmlns:tp="http://www.plazi.org/taxpub"><tp:treatment-meta><mixed-citation publication-type="journal"><person-group><name><surname>Schawaller</surname><given-names>Wolfgang</given-names></name><name><surname>Grimm</surname><given-names>Roland</given-names></name></person-group><article-title>The genus <italic>Alphitobius</italic> Stephens (Coleoptera, Tenebrionidae, Alphitobiini) in Africa and adjacent islands</article-title><source>Zookeys</source><day>12</day><month>6</month><year>2014</year><volume>2014</volume><issue>415</issue><fpage>169</fpage><lpage>190</lpage><pub-id pub-id-type="doi">10.3897/zookeys.415.6676</pub-id></mixed-citation></tp:treatment-meta><tp:nomenclature><tp:taxon-name>
                        <tp:taxon-name-part taxon-name-part-type="genus">Alphitobius</tp:taxon-name-part>
                        <tp:taxon-name-part taxon-name-part-type="species">lamottei</tp:taxon-name-part>
                        <object-id xmlns:xlink="http://www.w3.org/1999/xlink" xlink:type="simple">http://species-id.net/wiki/Alphitobius_lamottei</object-id>
                    </tp:taxon-name><tp:taxon-authority>Ardoin, 1963</tp:taxon-authority><xref ref-type="fig" rid="F1">Fig. 2</xref></tp:nomenclature><tp:treatment-sec sec-type="New material"><title>New material.</title><p>Ivory Coast, Bingerville, V.1962, leg. J. Decelle, 1 ex. NHMB. – Guinea, Gbakoré, XII.1983, leg. C. Girard, 2 ex. TMSA (det. Bremer). – Guinea, Mt. Nimba, Keoulenta, 12.I.1984, leg. C. Girard &amp; M. Lamotte, 1 ex. TMSA (det. Bremer). – The Gambia, Kabafita Forest Park, 19.VII.2000, leg. R. Grimm, 1 ex. CRG. – Central African Republic, 35 km E Ndele, 450 m, 18.V.2009, leg. J. Halada, 1 ex. SMNS.</p><!--PageBreak--><!--PageBreak--></tp:treatment-sec><tp:treatment-sec sec-type="Type locality"><title>Type locality.</title><p>“Mt. Nimba”.</p></tp:treatment-sec><tp:treatment-sec sec-type="Distribution"><title>Distribution.</title><p>Guinea (type locality); Senegal (<xref ref-type="bibr" rid="B2">Ardoin 1963a</xref>); Ivory Coast (<xref ref-type="bibr" rid="B4">Ardoin 1969</xref>, <xref ref-type="bibr" rid="B7">Bremer and Girard 1996</xref>); The Gambia (<xref ref-type="bibr" rid="B14">Grimm 2002</xref>); Central African Republic (new record).</p></tp:treatment-sec><tp:treatment-sec><!--Section generated to contain objects referenced in tp:taxon-treatment.--><fig id="F1" position="float" orientation="portrait"><label>Figures 1–4.</label><caption><p>Dorsal view of African species of the genus <italic><tp:taxon-name>Alphitobius</tp:taxon-name></italic> and <italic><tp:taxon-name>Ulomoides</tp:taxon-name></italic>. <bold>1</bold> <italic><tp:taxon-name>Alphitobius crenatus</tp:taxon-name></italic>, non-type Madagascar, SMNS <bold>2</bold> <italic><tp:taxon-name>Alphitobius lamottei</tp:taxon-name></italic>, non-type Central African Republic, SMNS <bold>3</bold> <italic><tp:taxon-name>Ulomoides basilewskyi</tp:taxon-name></italic> comb. n., holotype, MRAC <bold>4</bold> <italic><tp:taxon-name>Alphitobius arnoldi</tp:taxon-name></italic> nom. n., non-type Tanzania, SMNS. Scale: 2 mm.</p></caption><graphic xmlns:xlink="http://www.w3.org/1999/xlink" xlink:href="zookeys-415-169-g001.jpg" position="float" orientation="portrait" xlink:type="simple"/></fig></tp:treatment-sec><ref-list><ref id="B2"><mixed-citation xmlns:xlink="http://www.w3.org/1999/xlink" xlink:type="simple"><person-group><name name-style="western"><surname>Ardoin</surname><given-names>P</given-names></name></person-group> (<year>1963a</year>) <article-title>La réserve naturelle intégrale du Mont Nimba. VII. Coleoptera Tenebrionidae (Troisième note).</article-title><source>Mémoirs de l’Institut français d’Afrique noire</source><volume>66</volume>: <fpage>221</fpage>–<lpage>267</lpage>.</mixed-citation></ref><ref id="B4"><mixed-citation xmlns:xlink="http://www.w3.org/1999/xlink" xlink:type="simple"><person-group><name name-style="western"><surname>Ardoin</surname><given-names>P</given-names></name></person-group> (<year>1969</year>) <article-title>Contribution à la connaissance de la faune entomologique de la Côte-d’Ivoire (J. Decelle, 1961–1964). XXXVII. Coleoptera Tenebrionidae.</article-title><source>Annales du Musèe royale de l’Afrique centrale</source> (<series>série Zoologie</series>) <volume>175</volume>: <fpage>139</fpage>–<lpage>285</lpage>, <comment>pls. I–XI</comment>.</mixed-citation></ref><ref id="B7"><mixed-citation xmlns:xlink="http://www.w3.org/1999/xlink" xlink:type="simple"><person-group><name name-style="western"><surname>Bremer</surname><given-names>HJ</given-names></name><name name-style="western"><surname>Girard</surname><given-names>C</given-names></name></person-group> (<year>1996</year>) <article-title>L‘Entomofaune des Termitières mortes de <italic>Macrotermes</italic>. Occurrence of <italic>Alphitobius lamottei</italic> Ardoin in the chamber of dead termitaries (Coleoptera, Tenebrionidae, Alphitobiini).</article-title><source>Revue française d’Entomologie</source> (<series>NS</series>) <volume>18</volume>: <fpage>135</fpage>–<lpage>137</lpage>.</mixed-citation></ref><ref id="B14"><mixed-citation xmlns:xlink="http://www.w3.org/1999/xlink" xlink:type="simple"><person-group><name name-style="western"><surname>Grimm</surname><given-names>R</given-names></name></person-group> (<year>2002</year>) <article-title>Tenebrionidae von Gambia (Insecta, Coleoptera).</article-title><source>Entomofauna</source><volume>23</volume>: <fpage>353</fpage>–<lpage>380</lpage>.</mixed-citation></ref></ref-list></tp:taxon-treatment>
