# Supplementary material for: The genus Alphitobius Stephens (Coleoptera, Tenebrionidae, Alphitobiini) in Africa and adjacent islands
Source: Zookeys. 2014 Jun 12;(415):169–90. doi: 10.3897/zookeys.415.6676 (PMC4089823; doi:10.3897/zookeys.415.6676)
Supplement: XML Treatment for Alphitobius lucasorum [file zookeys.415.6676-treatment14.xml]

<!DOCTYPE tp:taxon-treatment
  PUBLIC "-//TaxonX//DTD Taxonomic Treatment Publishing DTD v0 20100105//EN" "tax-treatment-NSO.dtd">
<tp:taxon-treatment xmlns:tp="http://www.plazi.org/taxpub"><tp:treatment-meta><mixed-citation publication-type="journal"><person-group><name><surname>Schawaller</surname><given-names>Wolfgang</given-names></name><name><surname>Grimm</surname><given-names>Roland</given-names></name></person-group><article-title>The genus <italic>Alphitobius</italic> Stephens (Coleoptera, Tenebrionidae, Alphitobiini) in Africa and adjacent islands</article-title><source>Zookeys</source><day>12</day><month>6</month><year>2014</year><volume>2014</volume><issue>415</issue><fpage>169</fpage><lpage>190</lpage><pub-id pub-id-type="doi">10.3897/zookeys.415.6676</pub-id></mixed-citation></tp:treatment-meta><tp:nomenclature><tp:taxon-name>
                        <tp:taxon-name-part taxon-name-part-type="genus">Alphitobius</tp:taxon-name-part>
                        <tp:taxon-name-part taxon-name-part-type="species">lucasorum</tp:taxon-name-part>
                        <object-id xmlns:xlink="http://www.w3.org/1999/xlink" xlink:type="simple">http://species-id.net/wiki/Alphitobius_lucasorum</object-id>
                    </tp:taxon-name><tp:taxon-authority>Bremer, 1985</tp:taxon-authority><xref ref-type="fig" rid="F3">Figs 10</xref><xref ref-type="fig" rid="F5">, 28</xref></tp:nomenclature><tp:treatment-sec sec-type="Type specimens examined"><title>Type specimens examined.</title><p>Sudan, N Darfur Prov., El Geneina, 7.–15.VI.1978, leg. I. Abuzinid, 1 paratype SMNS, 1 paratype TMSA, 1 paratype ZSM. – Ghana, Northern Prov., Nyankpala, 15 km W Tamale, 1.–30.IV.1970, leg. S. Endrödy-Younga, 2 paratypes TMSA.</p></tp:treatment-sec><tp:treatment-sec sec-type="Type locality"><title>Type locality.</title><p>“El Geneina”.</p></tp:treatment-sec><tp:treatment-sec sec-type="Distribution"><title>Distribution.</title><p>Cameroon, Nigeria, Ghana, Senegal, Sudan (type locality) (<xref ref-type="bibr" rid="B7">Bremer and Girard 1996</xref>); Chad (<xref ref-type="bibr" rid="B6">Bremer 1985</xref>).</p></tp:treatment-sec><tp:treatment-sec><!--Section generated to contain objects referenced in tp:taxon-treatment.--><fig id="F3" position="float" orientation="portrait"><label>Figures 9–13.</label><caption><p>Dorsal view of African species of the genus <italic><tp:taxon-name>Alphitobius</tp:taxon-name></italic>. <bold>9</bold> <italic><tp:taxon-name>Alphitobius kochi</tp:taxon-name></italic>, non-type Togo, SMNS <bold>10</bold> <italic><tp:taxon-name>Alphitobius lucasorum</tp:taxon-name></italic>, paratype, TMSA <bold>11</bold> <italic><tp:taxon-name>Alphitobius parallelipennis</tp:taxon-name></italic>, non-type Angola, SMNS <bold>12</bold> <italic><tp:taxon-name>Alphitobius acutangulus</tp:taxon-name></italic>, non-type Sudan, SMNS <bold>13</bold> <italic><tp:taxon-name>Alphitobius karrooensis</tp:taxon-name></italic>, non-type RSA, TMSA. Scale: 2 mm.</p></caption><graphic xmlns:xlink="http://www.w3.org/1999/xlink" xlink:href="zookeys-415-169-g003.jpg" position="float" orientation="portrait" xlink:type="simple"/></fig><fig id="F5" position="float" orientation="portrait"><label>Figures 18–32.</label><caption><p>Apicale of aedeagus of African species of the genus <italic><tp:taxon-name>Alphitobius</tp:taxon-name></italic> and <italic><tp:taxon-name>Ulomoides</tp:taxon-name></italic>. <bold>18</bold> <italic><tp:taxon-name>Alphitobius acutangulus</tp:taxon-name></italic>, non-type Sudan, SMNS <bold>19</bold> <italic><tp:taxon-name>Alphitobius arnoldi</tp:taxon-name></italic> nom. n., non-type Tanzania, SMNS <bold>20</bold> <italic><tp:taxon-name>Alphitobius capitaneus</tp:taxon-name></italic> sp. n., holotype, CRG <bold>21</bold> <italic><tp:taxon-name>Alphitobius crenatus</tp:taxon-name></italic>, non-type Madagascar, SMNS <bold>22</bold> <italic><tp:taxon-name>Alphitobius diaperinus</tp:taxon-name></italic>, non-type Zambia, SMNS <bold>23</bold> <italic><tp:taxon-name>Alphitobius hobohmi</tp:taxon-name></italic>, non-type Angola, SMNS <bold>24</bold> <italic><tp:taxon-name>Alphitobius karooensis</tp:taxon-name></italic>, non-type Botswana, SMNS <bold>25</bold> <italic><tp:taxon-name>Alphitobius kochi</tp:taxon-name></italic>, non-type Ivory Coast, SMNS <bold>26</bold> <italic><tp:taxon-name>Alphitobius laevigatus</tp:taxon-name></italic>, non-type Nepal, SMNS <bold>27</bold> <italic><tp:taxon-name>Alphitobius leleupi</tp:taxon-name></italic>, non-type Congo, SMNS <bold>28</bold> <italic><tp:taxon-name>Alphitobius lucasorum</tp:taxon-name></italic>, paratype, SMNS <bold>29</bold> <italic><tp:taxon-name>Alphitobius parallelipennis</tp:taxon-name></italic>, non-type Zambia, CRG <bold>30</bold> <italic><tp:taxon-name>Alphitobius rugosulus</tp:taxon-name></italic>, non-type Tanzania, SMNS <bold>31</bold> <italic><tp:taxon-name>Alphitobius viator</tp:taxon-name></italic>, non-type Zambia, CRG <bold>32</bold> <italic><tp:taxon-name>Ulomoides basilewskyi</tp:taxon-name></italic> comb. n., holotype, MRAC. Scale: 1 mm.</p></caption><graphic xmlns:xlink="http://www.w3.org/1999/xlink" xlink:href="zookeys-415-169-g005.jpg" position="float" orientation="portrait" xlink:type="simple"/></fig></tp:treatment-sec><ref-list><ref id="B7"><mixed-citation xmlns:xlink="http://www.w3.org/1999/xlink" xlink:type="simple"><person-group><name name-style="western"><surname>Bremer</surname><given-names>HJ</given-names></name><name name-style="western"><surname>Girard</surname><given-names>C</given-names></name></person-group> (<year>1996</year>) <article-title>L‘Entomofaune des Termitières mortes de <italic>Macrotermes</italic>. Occurrence of <italic>Alphitobius lamottei</italic> Ardoin in the chamber of dead termitaries (Coleoptera, Tenebrionidae, Alphitobiini).</article-title><source>Revue française d’Entomologie</source> (<series>NS</series>) <volume>18</volume>: <fpage>135</fpage>–<lpage>137</lpage>.</mixed-citation></ref><ref id="B6"><mixed-citation xmlns:xlink="http://www.w3.org/1999/xlink" xlink:type="simple"><person-group><name name-style="western"><surname>Bremer</surname><given-names>HJ</given-names></name></person-group> (<year>1985</year>) <article-title>Eine neue <italic>Alphitobius</italic>-Art (Coleoptera. Tenebrionidae, Ulomini).</article-title><source>Entomologische Blätter</source><volume>81</volume>: <fpage>62</fpage>–<lpage>66</lpage>.</mixed-citation></ref></ref-list></tp:taxon-treatment>
