# Supplementary material for: The genus Alphitobius Stephens (Coleoptera, Tenebrionidae, Alphitobiini) in Africa and adjacent islands
Source: Zookeys. 2014 Jun 12;(415):169–90. doi: 10.3897/zookeys.415.6676 (PMC4089823; doi:10.3897/zookeys.415.6676)
Supplement: XML Treatment for Alphitobius parallelipennis [file zookeys.415.6676-treatment16.xml]

<!DOCTYPE tp:taxon-treatment
  PUBLIC "-//TaxonX//DTD Taxonomic Treatment Publishing DTD v0 20100105//EN" "tax-treatment-NSO.dtd">
<tp:taxon-treatment xmlns:tp="http://www.plazi.org/taxpub"><tp:treatment-meta><mixed-citation publication-type="journal"><person-group><name><surname>Schawaller</surname><given-names>Wolfgang</given-names></name><name><surname>Grimm</surname><given-names>Roland</given-names></name></person-group><article-title>The genus <italic>Alphitobius</italic> Stephens (Coleoptera, Tenebrionidae, Alphitobiini) in Africa and adjacent islands</article-title><source>Zookeys</source><day>12</day><month>6</month><year>2014</year><volume>2014</volume><issue>415</issue><fpage>169</fpage><lpage>190</lpage><pub-id pub-id-type="doi">10.3897/zookeys.415.6676</pub-id></mixed-citation></tp:treatment-meta><tp:nomenclature><tp:taxon-name>
                        <tp:taxon-name-part taxon-name-part-type="genus">Alphitobius</tp:taxon-name-part>
                        <tp:taxon-name-part taxon-name-part-type="species">parallelipennis</tp:taxon-name-part>
                        <object-id xmlns:xlink="http://www.w3.org/1999/xlink" xlink:type="simple">http://species-id.net/wiki/Alphitobius_parallelipennis</object-id>
                    </tp:taxon-name><tp:taxon-authority>Koch, 1953</tp:taxon-authority><xref ref-type="fig" rid="F3">Figs 11</xref><xref ref-type="fig" rid="F5">, 29</xref></tp:nomenclature><tp:treatment-sec sec-type="Type specimens examined"><title>Type specimens examined.</title><p>Congo, Lulua, Tshibamba, XII.1931, leg. G. F. Overlaet, holotype MRAC. – Congo, Elisabethville, 7.XI.1923, leg. C. Seydel, 1 paratype TMSA.</p></tp:treatment-sec><tp:treatment-sec sec-type="New material"><title>New material.</title><p>Angola, Huila Prov., 75 km N Kaconda, 1640 m, 10.XI.2011, leg. R. Müller, 1 ex. TMSA. – Angola, Huila Prov., 10 km S Kacula, 1560 m, 12.–13.XI.2011, leg. R. Müller &amp; P. Schüle, 1 ex. TMSA, 1 ex. SMNS. – Angola, Huila Prov., 15–20 km S Caluquembe, 6.–7.XI.2011, leg. R. Müller &amp; P. Schüle, 2 ex. TMSA, 2 ex. SMNS. – Angola, Huila Prov., 3.5 km SW Negola, 8.XII.2012, leg. P. Schüle, 2 ex. SMNS. – Zambia, 150 km S Kasemba, 11.XI.2002, leg. F. Wachtel, 11 ex. CRG. – Zambia, 40 km NE Livingstone, Mabula Camp, 14.XI.2002, leg. F. Wachtel, 1 ex. CRG. – Zambia, Lusaka, Kafue River, 1200 m, 22.XI.–2.XII.1987, leg. R. Mourglia, 4 ex. ZSM. – Zambia, Northern Prov., Chipona Falls, 30 km S Chinsali, 5.–6.XII.2002, leg. F. &amp; L. Kantner, 1 ex. SMNS. – Zambia, Copperbelt Prov., NW Kapiri Mposhi, 8.XII.2002, leg. F. &amp; L. Kantner, 1 ex. SMNS. – Zambia, Central Prov., 25 km NE Lilemone, 1250 m, 5.XII.2010, leg. F. Génier, 6 ex. CNC. – Zambia, Lusaka Prov., 9 km E Mulalika, 1100 m, 24.XI.2010, leg. F. Génier, 1 ex. CNC. – South Africa, Limpopo, Krüger NP, Shingwedzi, 19.–20.XI.1961, leg. Vári &amp; Rorke, 1 ex. TMSA. – South Africa, Limpopo (labelled as Transvaal), Manyeleti Game Reserve, 18.XI.1987, leg. T. van Viegen, 1 ex. TMSA.</p></tp:treatment-sec><tp:treatment-sec sec-type="Type locality"><title>Type locality.</title><p>“Lulua, Tshibamba”.</p></tp:treatment-sec><tp:treatment-sec sec-type="Remarks"><title>Remarks.</title><p><xref ref-type="bibr" rid="B6">Bremer (1985)</xref> already assumed, that some specimens of the type series of <italic><tp:taxon-name>Alphitobius leleupi</tp:taxon-name></italic> and <italic><tp:taxon-name>Alphitobius parallelipennis</tp:taxon-name></italic> in TMSA are mislabelled, and that the actual depository of the holotype of <italic><tp:taxon-name>Alphitobius parallelipennis</tp:taxon-name></italic> seems unknown, at least it is not present in MRAC as published in the original description. De Meyer (VII.2013 in an email to the senior author) confirmed, that the holotype is lacking in MRAC with the remark “non renvoyé par Koch”. During the last visit of the senior author in TMSA, the mixture of locality and type labels could be confirmed, and also corrected. The holotype of <italic><tp:taxon-name>Alphitobius parallelipennis</tp:taxon-name></italic> could be recognised without any doubts among the type series of <italic><tp:taxon-name>Alphitobius leleupi</tp:taxon-name></italic>, although mislabelled, and was transferred with correct secondary labels from TMSA to MRAC.</p></tp:treatment-sec><tp:treatment-sec sec-type="Distribution"><title>Distribution.</title><p>Congo (<xref ref-type="bibr" rid="B16">Koch 1953</xref>); Angola, Zambia, northeastern South Africa (new records).</p></tp:treatment-sec><tp:treatment-sec><!--Section generated to contain objects referenced in tp:taxon-treatment.--><fig id="F3" position="float" orientation="portrait"><label>Figures 9–13.</label><caption><p>Dorsal view of African species of the genus <italic><tp:taxon-name>Alphitobius</tp:taxon-name></italic>. <bold>9</bold> <italic><tp:taxon-name>Alphitobius kochi</tp:taxon-name></italic>, non-type Togo, SMNS <bold>10</bold> <italic><tp:taxon-name>Alphitobius lucasorum</tp:taxon-name></italic>, paratype, TMSA <bold>11</bold> <italic><tp:taxon-name>Alphitobius parallelipennis</tp:taxon-name></italic>, non-type Angola, SMNS <bold>12</bold> <italic><tp:taxon-name>Alphitobius acutangulus</tp:taxon-name></italic>, non-type Sudan, SMNS <bold>13</bold> <italic><tp:taxon-name>Alphitobius karrooensis</tp:taxon-name></italic>, non-type RSA, TMSA. Scale: 2 mm.</p></caption><graphic xmlns:xlink="http://www.w3.org/1999/xlink" xlink:href="zookeys-415-169-g003.jpg" position="float" orientation="portrait" xlink:type="simple"/></fig><fig id="F5" position="float" orientation="portrait"><label>Figures 18–32.</label><caption><p>Apicale of aedeagus of African species of the genus <italic><tp:taxon-name>Alphitobius</tp:taxon-name></italic> and <italic><tp:taxon-name>Ulomoides</tp:taxon-name></italic>. <bold>18</bold> <italic><tp:taxon-name>Alphitobius acutangulus</tp:taxon-name></italic>, non-type Sudan, SMNS <bold>19</bold> <italic><tp:taxon-name>Alphitobius arnoldi</tp:taxon-name></italic> nom. n., non-type Tanzania, SMNS <bold>20</bold> <italic><tp:taxon-name>Alphitobius capitaneus</tp:taxon-name></italic> sp. n., holotype, CRG <bold>21</bold> <italic><tp:taxon-name>Alphitobius crenatus</tp:taxon-name></italic>, non-type Madagascar, SMNS <bold>22</bold> <italic><tp:taxon-name>Alphitobius diaperinus</tp:taxon-name></italic>, non-type Zambia, SMNS <bold>23</bold> <italic><tp:taxon-name>Alphitobius hobohmi</tp:taxon-name></italic>, non-type Angola, SMNS <bold>24</bold> <italic><tp:taxon-name>Alphitobius karooensis</tp:taxon-name></italic>, non-type Botswana, SMNS <bold>25</bold> <italic><tp:taxon-name>Alphitobius kochi</tp:taxon-name></italic>, non-type Ivory Coast, SMNS <bold>26</bold> <italic><tp:taxon-name>Alphitobius laevigatus</tp:taxon-name></italic>, non-type Nepal, SMNS <bold>27</bold> <italic><tp:taxon-name>Alphitobius leleupi</tp:taxon-name></italic>, non-type Congo, SMNS <bold>28</bold> <italic><tp:taxon-name>Alphitobius lucasorum</tp:taxon-name></italic>, paratype, SMNS <bold>29</bold> <italic><tp:taxon-name>Alphitobius parallelipennis</tp:taxon-name></italic>, non-type Zambia, CRG <bold>30</bold> <italic><tp:taxon-name>Alphitobius rugosulus</tp:taxon-name></italic>, non-type Tanzania, SMNS <bold>31</bold> <italic><tp:taxon-name>Alphitobius viator</tp:taxon-name></italic>, non-type Zambia, CRG <bold>32</bold> <italic><tp:taxon-name>Ulomoides basilewskyi</tp:taxon-name></italic> comb. n., holotype, MRAC. Scale: 1 mm.</p></caption><graphic xmlns:xlink="http://www.w3.org/1999/xlink" xlink:href="zookeys-415-169-g005.jpg" position="float" orientation="portrait" xlink:type="simple"/></fig></tp:treatment-sec><ref-list><ref id="B6"><mixed-citation xmlns:xlink="http://www.w3.org/1999/xlink" xlink:type="simple"><person-group><name name-style="western"><surname>Bremer</surname><given-names>HJ</given-names></name></person-group> (<year>1985</year>) <article-title>Eine neue <italic>Alphitobius</italic>-Art (Coleoptera. Tenebrionidae, Ulomini).</article-title><source>Entomologische Blätter</source><volume>81</volume>: <fpage>62</fpage>–<lpage>66</lpage>.</mixed-citation></ref><ref id="B16"><mixed-citation xmlns:xlink="http://www.w3.org/1999/xlink" xlink:type="simple"><person-group><name name-style="western"><surname>Koch</surname><given-names>C</given-names></name></person-group> (<year>1953</year>) <article-title>The Tenebrionidae of Southern Africa. III. Tenebrionidae from a nest of <italic>Tatera</italic>.</article-title><source>Revue de Zoologie et de Botanique Africaines</source><volume>47</volume>: <fpage>1</fpage>–<lpage>30</lpage>.</mixed-citation></ref></ref-list></tp:taxon-treatment>
