# Supplementary material for: The genus Alphitobius Stephens (Coleoptera, Tenebrionidae, Alphitobiini) in Africa and adjacent islands
Source: Zookeys. 2014 Jun 12;(415):169–90. doi: 10.3897/zookeys.415.6676 (PMC4089823; doi:10.3897/zookeys.415.6676)
Supplement: XML Treatment for Alphitobius viator [file zookeys.415.6676-treatment18.xml]

<!DOCTYPE tp:taxon-treatment
  PUBLIC "-//TaxonX//DTD Taxonomic Treatment Publishing DTD v0 20100105//EN" "tax-treatment-NSO.dtd">
<tp:taxon-treatment xmlns:tp="http://www.plazi.org/taxpub"><tp:treatment-meta><mixed-citation publication-type="journal"><person-group><name><surname>Schawaller</surname><given-names>Wolfgang</given-names></name><name><surname>Grimm</surname><given-names>Roland</given-names></name></person-group><article-title>The genus <italic>Alphitobius</italic> Stephens (Coleoptera, Tenebrionidae, Alphitobiini) in Africa and adjacent islands</article-title><source>Zookeys</source><day>12</day><month>6</month><year>2014</year><volume>2014</volume><issue>415</issue><fpage>169</fpage><lpage>190</lpage><pub-id pub-id-type="doi">10.3897/zookeys.415.6676</pub-id></mixed-citation></tp:treatment-meta><tp:nomenclature><tp:taxon-name>
                        <tp:taxon-name-part taxon-name-part-type="genus">Alphitobius</tp:taxon-name-part>
                        <tp:taxon-name-part taxon-name-part-type="species">viator</tp:taxon-name-part>
                        <object-id xmlns:xlink="http://www.w3.org/1999/xlink" xlink:type="simple">http://species-id.net/wiki/Alphitobius_viator</object-id>
                    </tp:taxon-name><tp:taxon-authority>Mulsant &amp; Godart, 1868</tp:taxon-authority><xref ref-type="fig" rid="F2">Figs 8</xref><xref ref-type="fig" rid="F5">, 31</xref><tp:nomenclature-citation-list><tp:nomenclature-citation><tp:taxon-name>Uloma rufula</tp:taxon-name><comment> Fairmaire, 1883, syn.</comment></tp:nomenclature-citation></tp:nomenclature-citation-list></tp:nomenclature><tp:treatment-sec sec-type="New material"><title>New material.</title><p>Ethiopia, Ambo, 3.XI.1990, leg. L. Medvedev, 1 ex. SMNS. – Sudan, North Dafur, El Geneina, 10.VII.1978, leg. I. Abuzinid, 1 ex. ZSM (det. Kaszab). – Ivory Coast, Bingerville, 1962–1964, leg. J. Decelle, 6 ex. MRAC (det. Ardoin). – Ivory Coast, Kafolo/Comoé, 21.IV.1988, leg. F.-T. Krell, 1 ex. SMNS. – Burkina Faso (labelled as Haute Volta), Ouagadongou, no date, leg. Škulina, 1 ex. NMP. – Guinea, N’Zerekoré, 1.–15.XI.1951, leg. S. H. Olsen, 4 ex. NHMB. – Guinea Bissau, Bolama, VI.–XII.1899, leg. L. Fea, 1 ex. NHMB. – Congo, Tshiobo, N’Goy, 3.–4.VII.1926, leg. A. Collart, 2 ex. TMSA, 1 ex. SMNS. – Central African Republic, Uam, Bosum, IV.–VI.1914, leg. Tessmann, 11 ex. MNB. – Central African Republic, 40 km SW Bandoro, 530 m, 14.IV.2010, leg. Halada, 1 ex. SMNS. – Cameroon, Jaunde, X.1914, leg. Tessmann, 1 ex. MNB. – Kenya (labelled as Afr. or.), Ikutha, no further dates, 7 ex. MNB. – Kenya, Mt. Elgon, eastern slope, 2200 m, 23.–27.III.1988, leg. H. J. Bremer, 1 ex. ZSM. – Tanzania, 2 miles SE Mkomazi, 1500 ft. (460 m), 7.I.1970, leg. M. E. Irwin &amp; E. S. Ross, 1 ex. CRA. – Malawi, Salima, 5.–6.I.2002, leg. J. Bezděk, 1 ex. SMNS. – Zambia (labelled as N Rhodesia), Lochinvar, near Monze, 13.–26.X.1962, leg. F. Zumpt, 3 ex. NHMB. – Zambia, Northern Prov., Chipona Falls, 30 km S Chinsali, 5.–6.XII.2002, leg. F. Kantner, 1 ex. SMNS. – Zambia, 150 km S Kasempa, 11.XI.2002, leg. F. Wachtel, 1 ex. CRG. – Zimbabwe, 60 km N Bulawayo, Maraposa Road, 3.XII.1998, leg. M. Snižek, 1 ex. ZSM. – Botswana, 10 km N Martin’s Drift, 7.I.2010, leg. P. Schüle, 1 ex. SMNS. – Angola, Sá da Bandeira, 2.X.1949, leg. B. Malkin, 1 ex. CRA. – Angola, Huambo Prov., 75 km N Caconda near Cuima, 10.–11.XI.2011, leg. P. Schüle, 1 ex. SMNS. – South Africa, Limpopo, Manyeleti Game Reserve, 17.–19.XI.1987, leg. T. van Viegen, 2 ex. TMSA. – South Africa, Limpopo, Naboomspruit, Torino Ranche, 15.I.1990, leg. S. Endrödy-Younga, 1 ex. TMSA. – South Africa, Limpopo, Kruger NP, Skukuza Research Camp, 1.–16.XII.2010, leg. J. Harrison, 1 ex. TMSA. – South Africa, Limpopo, Amatola, Scott Farm, 26.I.1998, leg. R. Müller, 1 ex. TMSA. – South Africa, Limpopo, Thabazimbi, 16.XI.2002, leg. F. Wachtel, 4 ex. CRG. – South Africa, Limpopo, N Makopane (Potgietersrus), Thabaphaspha Farm, 1400 m, 13.–14.XII.2003, leg. R. Müller &amp; W. Schawaller, 1 ex. SMNS, 1 ex. TMSA. – South Africa, Limpopo, Mapungubwe, Little Muck NR, 500 m, 6.–9.XII.2008, leg. W. Schawaller, 1 ex. SMNS. – South Africa, Limpopo, 10 km N Modimolle (Nylstroom), Kuthaba Bush Lodge, 1300 m, <!--PageBreak-->10.–13.XII.2008, leg. W. Schawaller, 2 ex. SMNS. – South Africa, Limpopo, Waterberg, Geelhoutbosch Farm, 15.XII.1997, leg. C. L. Bellamy, 1 ex. TMSA. – South Africa, Limpopo, 15 km NE Klaserie, Guernsey Farm, 18.–30.XII.1985, leg. S. &amp; J. Peck, 1 ex. TMSA. – South Africa, Mpumalanga, Booysendal Farm, 25.X.2000, leg. TMSA staff, 1 ex. TMSA. – South Africa, Gauteng, Tswaing, 17.II.2003, leg. TMSA staff, 1 ex. TMSA. – South Africa, Free State, Bothaville, 15.II.1898, leg. H. Brauns, 5 ex. TMSA. – South Africa, KwaZulu-Natal, SW Magudu, 4.–5.I.2009, leg. P. Schüle, 3 ex. SMNS.</p></tp:treatment-sec><tp:treatment-sec sec-type="Type locality"><title>Type locality.</title><p>“Marseille, importée” (<italic>viator</italic>), “Abyssinie” (<italic>rufula</italic>).</p></tp:treatment-sec><tp:treatment-sec sec-type="Remarks"><title>Remarks.</title><p>We could not clear, if <italic>rufula</italic> Fairmaire, 1883 is a synonym of <italic>viator</italic> Mulsant &amp; Godart, 1868 (as listed in all catalogues), or of <italic>hobohmi</italic> Koch, 1953 (with <italic>rufus</italic> Ardoin, 1976, syn. n.). In some localities (for example Modimolle and Magudu) <italic><tp:taxon-name>Alphitobius viator</tp:taxon-name></italic> was collected together with <italic><tp:taxon-name>Alphitobius hobohmi</tp:taxon-name></italic>.</p></tp:treatment-sec><tp:treatment-sec sec-type="Distribution"><title>Distribution.</title><p>Tropical and southern Africa, the holotype was imported to Marseille in southern France (<xref ref-type="bibr" rid="B18">Mulsant and Godart 1868</xref>).</p></tp:treatment-sec><tp:treatment-sec><!--Section generated to contain objects referenced in tp:taxon-treatment.--><fig id="F2" position="float" orientation="portrait"><label>Figures 5–8.</label><caption><p>Dorsal view of African species of the genus <italic><tp:taxon-name>Alphitobius</tp:taxon-name></italic>. <bold>5</bold> <italic><tp:taxon-name>Alphitobius hobohmi</tp:taxon-name></italic>, non-type Angola, SMNS <bold>6</bold> <italic><tp:taxon-name>Alphitobius leleupi</tp:taxon-name></italic>, paratype, TMSA <bold>7</bold> <italic><tp:taxon-name>Alphitobius rugosulus</tp:taxon-name></italic>, non-type Tanzania, SMNS <bold>8</bold> <italic><tp:taxon-name>Alphitobius viator</tp:taxon-name></italic>, non-type RSA, SMNS. Scale: 2 mm.</p></caption><graphic xmlns:xlink="http://www.w3.org/1999/xlink" xlink:href="zookeys-415-169-g002.jpg" position="float" orientation="portrait" xlink:type="simple"/></fig><fig id="F5" position="float" orientation="portrait"><label>Figures 18–32.</label><caption><p>Apicale of aedeagus of African species of the genus <italic><tp:taxon-name>Alphitobius</tp:taxon-name></italic> and <italic><tp:taxon-name>Ulomoides</tp:taxon-name></italic>. <bold>18</bold> <italic><tp:taxon-name>Alphitobius acutangulus</tp:taxon-name></italic>, non-type Sudan, SMNS <bold>19</bold> <italic><tp:taxon-name>Alphitobius arnoldi</tp:taxon-name></italic> nom. n., non-type Tanzania, SMNS <bold>20</bold> <italic><tp:taxon-name>Alphitobius capitaneus</tp:taxon-name></italic> sp. n., holotype, CRG <bold>21</bold> <italic><tp:taxon-name>Alphitobius crenatus</tp:taxon-name></italic>, non-type Madagascar, SMNS <bold>22</bold> <italic><tp:taxon-name>Alphitobius diaperinus</tp:taxon-name></italic>, non-type Zambia, SMNS <bold>23</bold> <italic><tp:taxon-name>Alphitobius hobohmi</tp:taxon-name></italic>, non-type Angola, SMNS <bold>24</bold> <italic><tp:taxon-name>Alphitobius karooensis</tp:taxon-name></italic>, non-type Botswana, SMNS <bold>25</bold> <italic><tp:taxon-name>Alphitobius kochi</tp:taxon-name></italic>, non-type Ivory Coast, SMNS <bold>26</bold> <italic><tp:taxon-name>Alphitobius laevigatus</tp:taxon-name></italic>, non-type Nepal, SMNS <bold>27</bold> <italic><tp:taxon-name>Alphitobius leleupi</tp:taxon-name></italic>, non-type Congo, SMNS <bold>28</bold> <italic><tp:taxon-name>Alphitobius lucasorum</tp:taxon-name></italic>, paratype, SMNS <bold>29</bold> <italic><tp:taxon-name>Alphitobius parallelipennis</tp:taxon-name></italic>, non-type Zambia, CRG <bold>30</bold> <italic><tp:taxon-name>Alphitobius rugosulus</tp:taxon-name></italic>, non-type Tanzania, SMNS <bold>31</bold> <italic><tp:taxon-name>Alphitobius viator</tp:taxon-name></italic>, non-type Zambia, CRG <bold>32</bold> <italic><tp:taxon-name>Ulomoides basilewskyi</tp:taxon-name></italic> comb. n., holotype, MRAC. Scale: 1 mm.</p></caption><graphic xmlns:xlink="http://www.w3.org/1999/xlink" xlink:href="zookeys-415-169-g005.jpg" position="float" orientation="portrait" xlink:type="simple"/></fig></tp:treatment-sec><ref-list><ref id="B18"><mixed-citation xmlns:xlink="http://www.w3.org/1999/xlink" xlink:type="simple"><person-group><name name-style="western"><surname>Mulsant</surname><given-names>E</given-names></name><name name-style="western"><surname>Godart</surname><given-names>A</given-names></name></person-group> (<year>1868</year>) <article-title>Description de deux espèces nouvelles d’<italic>Alphitobius</italic> (Coléoptères de la tribu des Latigenes, famille des Ulomiens).</article-title><source>Annales de la Société Linnéenne de Lyon</source><volume>16</volume>: <fpage>288</fpage>–<lpage>291</lpage>.</mixed-citation></ref></ref-list></tp:taxon-treatment>
