# Supplementary material for: The genus Alphitobius Stephens (Coleoptera, Tenebrionidae, Alphitobiini) in Africa and adjacent islands
Source: Zookeys. 2014 Jun 12;(415):169–90. doi: 10.3897/zookeys.415.6676 (PMC4089823; doi:10.3897/zookeys.415.6676)
Supplement: XML Treatment for Peltoides (Micropeltoides) opacus [file zookeys.415.6676-treatment20.xml]

<!DOCTYPE tp:taxon-treatment
  PUBLIC "-//TaxonX//DTD Taxonomic Treatment Publishing DTD v0 20100105//EN" "tax-treatment-NSO.dtd">
<tp:taxon-treatment xmlns:tp="http://www.plazi.org/taxpub"><tp:treatment-meta><mixed-citation publication-type="journal"><person-group><name><surname>Schawaller</surname><given-names>Wolfgang</given-names></name><name><surname>Grimm</surname><given-names>Roland</given-names></name></person-group><article-title>The genus <italic>Alphitobius</italic> Stephens (Coleoptera, Tenebrionidae, Alphitobiini) in Africa and adjacent islands</article-title><source>Zookeys</source><day>12</day><month>6</month><year>2014</year><volume>2014</volume><issue>415</issue><fpage>169</fpage><lpage>190</lpage><pub-id pub-id-type="doi">10.3897/zookeys.415.6676</pub-id></mixed-citation></tp:treatment-meta><tp:nomenclature><tp:taxon-name>
                            <tp:taxon-name-part taxon-name-part-type="genus">Peltoides</tp:taxon-name-part>
                            (<tp:taxon-name-part taxon-name-part-type="subgenus">Micropeltoides</tp:taxon-name-part>)
                            <tp:taxon-name-part taxon-name-part-type="species">opacus</tp:taxon-name-part>
                            <object-id xmlns:xlink="http://www.w3.org/1999/xlink" xlink:type="simple">http://species-id.net/wiki/Peltoides_opacus</object-id>
                        </tp:taxon-name><tp:taxon-authority>(Gerstaecker, 1871)</tp:taxon-authority><tp:taxon-status xmlns:xlink="http://www.w3.org/1999/xlink" xlink:type="simple">comb. n.</tp:taxon-status><tp:nomenclature-citation-list><tp:nomenclature-citation><tp:taxon-name>Alphitobius opacus</tp:taxon-name><comment> Gerstaecker, 1871</comment></tp:nomenclature-citation><tp:nomenclature-citation><tp:taxon-name>Diaclina opaca</tp:taxon-name><comment> (Gerstaecker, 1871) sensu <xref ref-type="bibr" rid="B13">Gebien (1940)</xref></comment></tp:nomenclature-citation><tp:nomenclature-citation><tp:taxon-name>Peltoides (Micropeltoides) crypticoides</tp:taxon-name><comment> Pic, 1916, syn. n.</comment></tp:nomenclature-citation></tp:nomenclature-citation-list></tp:nomenclature><tp:treatment-sec sec-type="Type specimens examined"><title>Type specimens examined.</title><p>Ugano, leg. v. d. Decken, no. 56752, no further data, holotype of <italic>opacus</italic> MNB. – Fort Crampel, no further data, holotype of <italic>crypticoides</italic> MNHN.</p></tp:treatment-sec><tp:treatment-sec sec-type="New material"><title>New material.</title><p>Benin, Kokora, 52 km N Save, 21.VI.2001, leg. F. &amp; L. Kantner, 1 ex. SMNS. – Uganda, Bwamba Forest, 2500 ft. (760 m), III.1948, leg. J. G. Williams, 1 ex. SMNS. – Angola, Huila Province, 20 km S Caluquembe, 6.–7.XI.2011, leg. P. Schüle, 1 ex. SMNS. – Guinea (labelled as French Guinea), Region Kindia, Ségueia, 10.V.1951, leg. J. Bechyné, 4 ex. NHMB, 1 ex. CRG. – SE Cameroon, Lolodorf, leg. L. Conradt, 1895, 1 ex. NHMB. – Tanzania (labelled as Deutsch Ostafrika), [residual label unreadable], 1 ex. NHMB. – Zambia, Ikengele, Nchila Reserve, 6.XI.2002, leg. F. Wachtel, 1 ex. CRG.</p></tp:treatment-sec><tp:treatment-sec sec-type="Type localities"><title>Type localities.</title><p>“Ugano-Berge” (<italic>opacus</italic>), “Fort Crampel (Kaga Bandora)” (<italic>crypticoides</italic>).</p></tp:treatment-sec><tp:treatment-sec sec-type="Remarks"><title>Remarks.</title><p>The examination of the type of <italic><tp:taxon-name>Alphitobius opacus</tp:taxon-name></italic> Gerstaecker, 1871 shows, that the original assignment to <italic><tp:taxon-name>Alphitobius</tp:taxon-name></italic> is wrong and that this species must be transferred to the genus <italic><tp:taxon-name>Peltoides</tp:taxon-name></italic> Laporte, 1832, subgenus <italic><tp:taxon-name>Micropeltoides</tp:taxon-name></italic> Pic, 1916, because of entirely different body shape, different shape of antennomeres, and different shape of male genitalia with the base of basale not asymmetrical as in <tp:taxon-name>Alphitobiini</tp:taxon-name>. The type of <italic><tp:taxon-name>Peltoides (Micropeltoides) crypticoides</tp:taxon-name></italic> Pic, 1916 fully coincide with <italic>opacus</italic>, and is thus a junior synonym.</p></tp:treatment-sec><tp:treatment-sec sec-type="Distribution"><title>Distribution.</title><p>Tanzania (type locality <italic>opacus</italic>), Central African Republic (type locality of <italic>crypticoides</italic>); Senegal (<xref ref-type="bibr" rid="B3">Ardoin 1963b</xref>), Ivory Coast (<xref ref-type="bibr" rid="B4">Ardoin 1969</xref>), Mali, The Gambia (<xref ref-type="bibr" rid="B14">Grimm 2002</xref>, all under <italic><tp:taxon-name>Peltoides (Micropeltoides) crypticoides</tp:taxon-name></italic>); Benin, Cameroon, Guinea, Uganda, Angola, Zambia (new records).</p></tp:treatment-sec><ref-list><ref id="B13"><mixed-citation xmlns:xlink="http://www.w3.org/1999/xlink" xlink:type="simple"><person-group><name name-style="western"><surname>Gebien</surname><given-names>H</given-names></name></person-group> (<year>1940</year>) <article-title>Katalog der Tenebrioniden. Teil II.</article-title><source>Mitteilungen der Münchener Entomologischen Gesellschaft</source><volume>30</volume>: <fpage>1061</fpage>–<lpage>1092</lpage>.</mixed-citation></ref><ref id="B3"><mixed-citation xmlns:xlink="http://www.w3.org/1999/xlink" xlink:type="simple"><person-group><name name-style="western"><surname>Ardoin</surname><given-names>P</given-names></name></person-group> (<year>1963b</year>) <article-title>Contribution à l’étude de la faune de la basse Casamance (Sénégal) VI.</article-title><source>Bulletin de l’Institut français d’Afrique noire (A)</source><volume>25</volume>: <fpage>1374</fpage>–<lpage>1387</lpage>.</mixed-citation></ref><ref id="B4"><mixed-citation xmlns:xlink="http://www.w3.org/1999/xlink" xlink:type="simple"><person-group><name name-style="western"><surname>Ardoin</surname><given-names>P</given-names></name></person-group> (<year>1969</year>) <article-title>Contribution à la connaissance de la faune entomologique de la Côte-d’Ivoire (J. Decelle, 1961–1964). XXXVII. Coleoptera Tenebrionidae.</article-title><source>Annales du Musèe royale de l’Afrique centrale</source> (<series>série Zoologie</series>) <volume>175</volume>: <fpage>139</fpage>–<lpage>285</lpage>, <comment>pls. I–XI</comment>.</mixed-citation></ref><ref id="B14"><mixed-citation xmlns:xlink="http://www.w3.org/1999/xlink" xlink:type="simple"><person-group><name name-style="western"><surname>Grimm</surname><given-names>R</given-names></name></person-group> (<year>2002</year>) <article-title>Tenebrionidae von Gambia (Insecta, Coleoptera).</article-title><source>Entomofauna</source><volume>23</volume>: <fpage>353</fpage>–<lpage>380</lpage>.</mixed-citation></ref></ref-list></tp:taxon-treatment>
